# Supplementary material for: Introns provide a platform for intergenic regulatory feedback of RPL22 paralogs in yeast
Source: PLoS One. 2018 Jan 5;13(1):e0190685. doi: 10.1371/journal.pone.0190685 (PMC5755908; doi:10.1371/journal.pone.0190685)
Supplement: S1 Table — (XLSX) [file pone.0190685.s007.xlsx]

## Sheet: List1
S1 Table. List of strains used in this study.
Strain	Genotype	Source
BY4741	MATa his3Δ1 leu2Δ0 met15Δ0 ura3Δ0	EUROSCARF
BY4742	MATα his3Δ1 leu2Δ0 lys2Δ0 ura3Δ0	EUROSCARF
JPY10H2	MATα ura3∆0 leu2∆0 lys2∆0 his3∆200 (pRS425-SCE)	[3]
JPY166B2	MATa/α ura3∆0/ura3∆0 lys2∆0/lys2∆0 leu2∆0/leu2∆0 his3∆200/HIS3 ade2∆::hisG/ADE2 rpl16aΔi/RPL16A rpl16bΔi/RPL16B (pRS425-SCE)	[3]
JPY156B8	MATa/α ura3∆0/ura3∆0 lys2∆0/lys2∆0 leu2∆0/leu2∆0 his3∆200/HIS3 ade2∆::hisG/ADE2 rpl22aΔi/RPL22A rpl22bΔi/RPL22B (pRS425-SCE)	[3]
JPY156A9	MATa/α ura3∆0/ura3∆0 lys2∆0/lys2∆0 leu2∆0/leu2∆0 his3∆200/HIS3 ade2∆::hisG/ADE2 rpl37aΔi /RPL37A rpl37bΔi/RPL37B (pRS425-SCE)	[3]
JPY165I5	MATa/α ura3∆0/ura3∆0 lys2∆0/lys2∆0 leu2∆0/leu2∆0 his3∆200/HIS3 ade2∆::hisG/ADE2 rps0aΔi/RPS0A rps0bΔi/RPS0B (pRS425-SCE)	[3]
JPY156A5	MATa/α ura3∆0/ura3∆0 lys2∆0/lys2∆0 leu2∆0/leu2∆0 his3∆200/HIS3 ade2∆::hisG/ADE2 rps18aΔi/RPS18A rps18bΔi/RPS18B (pRS425-SCE)	[3]
JPY156C3	MATa/α ura3∆0/ura3∆0 lys2∆0/lys2∆0 leu2∆0/leu2∆0 his3∆200/HIS3 ade2∆::hisG/ADE2 rpl2aΔi/RPL2A rpl2bΔi/RPL2B (pRS425-SCE)	[3]
JPY166B7	MATa/α ura3∆0/ura3∆0 lys2∆0/lys2∆0 leu2∆0/leu2∆0 his3∆200/HIS3 ade2∆::hisG/ADE2 rpl17aΔi/RPL17A rpl17bΔi/RPL17B (pRS425-SCE)	[3]
KAY60	MATa his3Δ1 leu2Δ0 met15Δ0 ura3Δ0 rpl22aΔi	this study
KAY61	MATα his3Δ1 leu2Δ0 lys2Δ0 ura3Δ0 rpl22aΔi	this study
KAY63	MATa his3Δ1 leu2Δ0 met15Δ0 ura3Δ0 rpl22aΔHairpin	this study
KAY65	MATα his3Δ1 leu2Δ0 lys2Δ0 ura3Δ0 rpl22aΔHairpin	this study
KAY67	MATα his3Δ1 leu2Δ0 lys2Δ0 ura3Δ0 rpl22bΔi	this study
KAY70	MATa his3Δ1 leu2Δ0 met15Δ0 ura3Δ0 rpl22bΔi	this study
KAY139	MATa his3Δ1 leu2Δ0 met15Δ0 ura3Δ0 rpl22aΔi rpl22bΔi	this study
KAY140	MATα his3Δ1 leu2Δ0 lys2Δ0 ura3Δ0 rpl22aΔi rpl22bΔi	this study
YBZ1	MATa ura3-52 leu2-3, 112 his3-200 trp1-1 ade2 LYS2::(LexAop)-HIS3, ura3::(lexA-op)-lacZ LexA-MS2 coat (N55K)	[4]
JLQ30	MATa his3Δ1 leu2Δ0 met15Δ0 ura3Δ0 rpl22aΔ(intron)::RPL22B(intron)	this study
JLQ31	MATα his3Δ1 leu2Δ0 lys2Δ0 ura3Δ0 rpl22aΔ(intron)::RPL22B(intron)	this study
JLQ33	MATa his3Δ1 leu2Δ0 met15Δ0 ura3Δ0 rpl22bΔ(intron)::RPL22A(intron)	this study
JLQ34	MATα his3Δ1 leu2Δ0 lys2Δ0 ura3Δ0 rpl22bΔ(intron)::RPL22A(intron)	this study
JLQ35	MATa his3Δ1 leu2Δ0 met15Δ0 ura3Δ0 rpl22aΔ(intron+exon2)::RPL22B(intron+exon2)	this study
JLQ36	MATa his3Δ1 leu2Δ0 met15Δ0 ura3Δ0 rpl22aΔ(intron+exon2)::KlRPL22(intron+exon2)	this study
JLQ113	MATa his3∆1 leu2∆0 met15∆0 ura3∆0 rpl22aΔ(intron+exon2)::KlRPL22(exon2)	this study
IFO1267	Kluyveromyces lactis	V. Vopálenský
KHO69-1C	Kluyveromyces lactis CBS2329 MATa ura3 leu2 his3 < loxP	[5]
FNY33	MATa his3Δ1 leu2Δ0 met15Δ0 ura3Δ0 rpl22aΔ rpl22bΔi	this study
FNY34	MATa his3Δ1 leu2Δ0 met15Δ0 ura3Δ0 rpl22aΔi rpl22bΔ	this study
FNY35	MATα his3Δ1 leu2Δ0 met15Δ0 ura3Δ0 rpl22aΔ rpl22bΔ	this study
rpl22aΔ	MATa his3Δ1 leu2Δ0 met15Δ0 ura3Δ0 rpl22a::kanMX4	EUROSCARF
rpl22bΔ	MATa his3Δ1 leu2Δ0 met15Δ0 ura3Δ0 rpl22bΔ::kanMX4	EUROSCARF
air1Δ	MATa his3Δ1 leu2Δ0 met15Δ0 ura3Δ0 air1::kanMX4	EUROSCARF
air2Δ	MATa his3Δ1 leu2Δ0 met15Δ0 ura3Δ0 air2::kanMX4	EUROSCARF
trf4Δ	MATa his3Δ1 leu2Δ0 met15Δ0 ura3Δ0 trf4::kanMX4	EUROSCARF
trf5Δ	MATa his3Δ1 leu2Δ0 met15Δ0 ura3Δ0 trf5::kanMX4	EUROSCARF
swt1Δ	MATa his3Δ1 leu2Δ0 met15Δ0 ura3Δ0 swt1::kanMX4	EUROSCARF
thp1Δ	MATa his3Δ1 leu2Δ0 met15Δ0 ura3Δ0 thp1::kanMX4	EUROSCARF
thp2Δ	MATa his3Δ1 leu2Δ0 met15Δ0 ura3Δ0 thp2::kanMX4	EUROSCARF
upf1Δ	MATa his3Δ1 leu2Δ0 met15Δ0 ura3Δ0 upf1::kanMX4	EUROSCARF
upf1Δ	MATα his3Δ1 leu2Δ0 lys2Δ0 ura3Δ0 upf1::kanMX4	EUROSCARF
upf2Δ	MATa his3Δ1 leu2Δ0 met15Δ0 ura3Δ0 upf2::kanMX4	EUROSCARF
upf3Δ	MATα his3Δ1 leu2Δ0 lys2Δ0 ura3Δ0 upf3::kanMX4	EUROSCARF
dbr1Δ	MATa his3Δ1 leu2Δ0 met15Δ0 ura3Δ0 dbr1::kanMX44	EUROSCARF
rrp6Δ	MATa his3Δ1 leu2Δ0 met15Δ0 ura3Δ0 rrp6::kanMX4	EUROSCARF
ski7Δ	MATα his3Δ1 leu2Δ0 lys2Δ0 ura3Δ0 ski7::kanMX4	EUROSCARF
xrn1Δ	MATα his3Δ1 leu2Δ0 lys2Δ0 ura3Δ0 xrn1::kanMX4	EUROSCARF
AVY17	MATa his3Δ1 leu2Δ0 met15Δ0 ura3Δ0 prp45(1-169)-3HA::NatMX6	[6]
AVY70	MATα his3Δ1 leu2Δ0 lys2Δ0 ura3Δ0 upf1::kanMX4 prp45(1-169)-3HA::NatMX6	this study
AVY71	MATα his3Δ1 leu2Δ0 lys2Δ0 ura3Δ0 upf3::kanMX4 prp45(1-169)-3HA::NatMX6	this study
AVY90	MATα his3Δ1 leu2Δ0 lys2Δ0 ura3Δ0 ski7::kanMX4 prp45(1-169)-3HA::NatMX6	this study
AVY91	MATα his3Δ1 leu2Δ0 lys2Δ0 ura3Δ0 xrn1::kanMX4 prp45(1-169)-3HA::NatMX6	this study
