# Supplementary material for: Introns provide a platform for intergenic regulatory feedback of RPL22 paralogs in yeast
Source: PLoS One. 2018 Jan 5;13(1):e0190685. doi: 10.1371/journal.pone.0190685 (PMC5755908; doi:10.1371/journal.pone.0190685)
Supplement: S2 Table — (XLSX) [file pone.0190685.s008.xlsx]

## Sheet: List1
S2 Table. List of oligonucleotides used in this study.
Primer	Sequence 5’ → 3’	Used for
KA46	ATTAAGAAACAATGGCCCCAAACAC	qPCR mRNA RPL22A fwd*
KA47	TGGGTCGAAGACACCGTTTTCA	qPCR mRNA RPL22A rev*
KA50	CAACCACAATGGCTCCAAACAC	qPCR mRNA RPL22B fwd*
KA51	ACCTCAATGGCGTTCCCTAAGT	qPCR mRNA RPL22B rev*
KA70	AAATCGTGAAATATTCGTTTTTTACTAACATTACTGTTCTCCGCAGGGTAATAACTGA	URA3 cassette amplification for insertion in RPL22A intron rev
KA71	ATCAAAAAAATTAAAGATTGAAAATTAGTAAAAATTTTCGCTTTTCAATTCAATTCATC	URA3 cassette amplification for insertion in RPL22A intron fwd
KA72	TTATAAACCACCAAAACAACAGATTAAGAAACAATGGCCCCAAACACTTCCAGAAAGCAAAAGATTGCCAAGACCTTTACCGTCGATGTC	IRO for RPL22A intron deletion
KA73	GACATCGACGGTAAAGGTCTTGGCAATCTTTTGCTTTCTGGAAGTGTTTGGGGCCATTGTTTCTTAATCTGTTGTTTTGGTGGTTTATAA	IRO for RPL22A intron deletion
KA74	AAAGAAAATCGTGAAATATTCGTTTTTTACTAACATTACTGTTCTAATCTTTAATTTTTTTGATATAGACTTCCAGAAAGCAAAAGATTG	IRO for RPL22A hairpin deletion
KA75	CAATCTTTTGCTTTCTGGAAGTCTATATCAAAAAAATTAAAGATTAGAACAGTAATGTTAGTAAAAAACGAATATTTCACGATTTTCTTT	IRO for RPL22A hairpin deletion
KA76	TAAGAAACAATGGCCCC	RPL22A identity verification fwd
KA77	ACCTTGATGTGGTCGAT	RPL22A identity verification rev
KA80	GTAAACCTATATCGTTTCACAAATATCAACCACAATGGCTCCAAACACTTCCAGAAAGCAAAAAGTTATCAAAACCTTAACCGTTGACGT	IRO for RPL22B intron deletion
KA81	ACGTCAACGGTTAAGGTTTTGATAACTTTTTGCTTTCTGGAAGTGTTTGGAGCCATTGTGGTTGATATTTGTGAAACGATATAGGTTTAC	IRO for RPL22B intron deletion
KA82	ATATCAACCACAATGGCTC	RPL22B identity verification fwd
KA83	GTAACCTCAATGGCGTT	RPL22B identity verification rev
KA90	CTCGTCCAAACGACAAGGATGATTTCATCTCAGTTGGGATGGTATTTCACACCGCA	URA3 cassette amplification for insertion in RPL22B intron rev
KA91	ACTTTTTGCTTTCTGGAAGTCTGTTACAGTTTTATGTTAGTACACGCTTTTCAATTCAAT	URA3 cassette amplification for insertion in RPL22B intron fwd
KA138	TTAAGAAACAATGGCCCCAAACGTA	qPCR pre-mRNA RPL22A fwd
KA139	TTACTATCTTCCTTGTTATTCGCGTA	qPCR pre-mRNA RPL22A rev
KA140	CAACCACAATGGCTCCAAACGTA	qPCR pre-mRNA RPL22B fwd
KA141	CAATGAACTGTAGGAATAGAAAACTT	qPCR pre-mRNA RPL22B rev
FN09	TCTCTCGATAAAGTGAATATG C	RPL22A confirmation rev
FN10	GCTAGTTAGTAAAATGATAACG	RPL22B confirmation rev
FN12	CCACTCCCGCCATGGCCCCAAACACTTCCA	RPL22AΔi cloning into pVTU260 and pACT2 fwd
FN13	TGCTTGGATCCTTATTCTTCGTCTTCTTCTTCGTCT	RPL22AΔi cloning into pVTU260 and pACT2 rev
FN14	CCACTCCCGCCATGGCTCCAAACACTTCCAGAA	RPL22BΔi cloning into pVTU260 and pACT2 fwd
FN15	TGCTTGGATCCTTATTCGTCATCCTCTTCTTCGTCA	RPL22BΔi cloning into pVTU260 and pACT2 rev
KA151B	CCTCGTCATTGTTCTCGTTC	RPL22 sequencing in pVTU260
MO09	GTTGGATCCACCAAAACAACAGATTAAG	RPL22A cloning into the splicing reporter fwd
MO10	CTGGAATTCGACGGTAAAGGTCTTG	RPL22A cloning into the splicing reporter rev
MO11	GTTGGATCCGTAGCACAGTAAACC	RPL22B cloning into the splicing reporter fwd
MO12	CTGGAATTCAGTTGGAGAGGAAACG	RPL22B cloning into the splicing reporter rev
KA157	ATGCACCATCACCATCACCAT	6xHis-tag of pVTU260 fwd
FN20	ATATGCATGCTTTCGTTCCTATGTCACAATTAG	RPL22B intron I1 into p3HR2 fwd
FN21	ACATGCATGCGAATCCACTAGTTCGCTGT	RPL22B intron I1 into p3HR2 rev
FN22	ATATGCATGCTTTAAAAATTCACCCCTTATAGC	RPL22B intron I2 into p3HR2 fwd
FN23	ACATGCATGCATTAACAATCACTTCATATAGCTAG	RPL22B intron I2 into p3HR2 rev
FN24	ATATGCATGCTTTCCTCGTCCAAAC	RPL22B intron I3 into p3HR2 fwd
FN25	ACATGCATGCCTGTTACAGTTTTATGTTAG	RPL22B intron I3 into p3HR2 rev
FN26	ACATGCATGCGTACGTTAATTTTCGTTCCTAT	RPL22B intron I into p3HR2 fwd
FN27	ACATGCATGCCTGTTACAGTTTTATGTTAGTAATC	RPL22B intron I into p3HR2 rev
FN34	CCACTCCCGCCATGGCTCCAAATACTGCTA	KlRPL22Δi cloning into pVTU260 and pACT2 fwd
FN35	TGCTTGGATCCTTATTCTTCGTCTTCTTCTTCTTCT	KlRPL22Δi cloning into pVTU260 and pACT2 rev
JL330	TTATAAACCACCAAAACAACAGATTAAGAAACAATGGCCCCAAACGTACGTTAATTTTCGTTCCTATG	intron swaps - see S4 Table for details
JL331	CTTGGATCCGACATCGACGGTAAAGGTCTTGGCAATCTTTTGCTTTCTGGAAGTCTGTTACAGTTTTATGTTAGTAATCCC	intron swaps - see S4 Table for details
JL332	GTCGGATCCATTACCCTGTTATCCCTAACTCTTCCTTTTTCAATGGGTAATAA	intron swaps - see S4 Table for details
JL333	GACATCGACGGTAAAGGTCTTGGCAATCTTTTGCTTTCTGGAAGTCGTCGACGTAGCTTTTCAATTCAATTCATC	intron swaps - see S4 Table for details
JL334	TAAACCTATATCGTTTCACAAATATCAACCACAATGGCTCCAAACGTATGATACTTTAAAAGGAATCCAC	intron swaps - see S4 Table for details
JL335	AACGGATCCAACGTCAACGGTTAAGGTTTTGATAACTTTTTGCTTTCTGGAAGTCTATATCAAAAAAATTAAAGATTG	intron swaps - see S4 Table for details
JL336	AACGTCAACGGTTAAGGTTTTGATAACTTTTTGCTTTCTGGAAGTCGTCGACGTAGCTTTTCAATTCAATTCATCAT	intron swaps - see S4 Table for details
JL363	AGGGATAACAGGGTAATGGATCCGTTTAATTATACAAAACTTATGCTCTATTTAAAATAATATTAATGAATTTATTCGTCATCCTCTTCTTCGTCAG	intron swaps - see S4 Table for details
JL364	TTTAATTATACAAAACTTATGCTCTATTTAAAATAATATTAATGAATTTAGTCGACGTAGCTTTTCAATTCAATTCATCA	intron swaps - see S4 Table for details
JL365	TTATAAACCACCAAAACAACAGATTAAGAAACAATGGCCCCAAACGTATGTACAAGAATGTTGTAAAATCGC	intron swaps - see S4 Table for details
JL366	AGGGATAACAGGGTAATGGATCCGTTTAATTATACAAAACTTATGCTCTATTTAAAATAATATTAATGAATTTATTCTTCGTCTTCTTCTTCTTCTTC	intron swaps - see S4 Table for details
OG91	CTCCGCTCTAGCTGCTAAC	qPCR ECM33 mRNA fwd
OG92	ACCGGAGATTTTGTCCAAATCAG	qPCR ECM33 mRNA rev
MH72	CTGTCATAGGATTAGGGCGAG	qPCR ECM33 pre-mRNA fwd
MH73	GAAGTAGTTGAGTTAGCTGCTTAG	qPCR ECM33 pre-mRNA rev
OG75	CTAACAAAAGAAGATGTCTAGATCTGGTG	qPCR COF1 mRNA fwd
OG76	GGTTTTAGCATCGTTCAATCCG	qPCR COF1 mRNA rev
OG141	ACAAAAGAAGATGTCTAGATCTGGGTA	qPCR COF1 pre-mRNA fwd
OG142	GTTCCATGTTAAAAAGGGAGGAAAGA	qPCR COF1 pre-mRNA rev
OG71	CGACGTTGTCGATGATGAAG	qPCR TOM22 fwd
OG72	GCAACGATTCTGTCCAAC	qPCR TOM22 rev
JL359	ATAAACCACCAAAACAACAGATT	RPL22A 5'-UTR fwd
JL360	AACACCGTAGCACAGTAAACC	RPL22B 5'-UTR fwd
JL487	GGCTAAAGAAACCACAAACAACC	KlRPL22 5'-UTR fwd
JL382	ATCTTCTTCAACAGTGATGG	KlRPL22 exon 2 rev
JL384	CCATCTTCAGTGACAGTGACA	RPL22A mRNA rev
JL385	GAACCATCTTCAGTAACCTCA	RPL22B mRNA rev
YAC06	GGCACTCATGACCTTC	primer extension [7]
YU14	ACGATGGGTTCGTAAGCGTACTCCTACCGTGG	primer extension [7]
KM09	GGAGAAGCTGATCCAAATGAGTGGAAGATACCTGCAGCTGTGCGGATCCCCGGGTTAATTAA	prp45(1-169) preparation
KM10	CAAGCACAAGAATGCTTTGTTTTCCTAGTGCTCATCCTGGGCGAATTCGAGCTCGTTTAAAC	prp45(1-169) preparation
AV17	TGGTCAATAAGAGCGACCTC	prp45(1-169) confirmation
AV18	ACAGCCACCATATTGAGGTAG	prp45(1-169) confirmation
JL479	AACCACCAAAACAACAGATTAAGAAACAATGGCCCCAAACACTGCTAGAAAGCAAAAGATCACCAAGACCTTCACTGTTGAAGATCCATTACCCTGTTATCC	KlRPL22 intron removal from RPL22A locus fwd
JL480	CAACAGTGAAGGTCTTGGTGATCTTTTGCTTTCTAGCAGTAGCTTTTCAATTCAATTCAT	KlRPL22 intron removal from RPL22A locus rev
* Primers designed in [3]
