# Supplementary material for: Introns provide a platform for intergenic regulatory feedback of RPL22 paralogs in yeast
Source: PLoS One. 2018 Jan 5;13(1):e0190685. doi: 10.1371/journal.pone.0190685 (PMC5755908; doi:10.1371/journal.pone.0190685)
Supplement: S3 Table — (XLSX) [file pone.0190685.s009.xlsx]

## Sheet: List1
S3 Table. List of plasmids used in this study.
Plasmid name	Insert	Source
pVTU260	-	[8]
pVTU260-RPL22AΔi	RPL22AΔi	this study
pVTU260-RPL22BΔi	RPL22BΔi	this study
pVTU260-RPL22Amut	rpl22aΔi RBS mut	this study
pVTU260-RPL22Bmut	rpl22bΔi RBS mut	this study
pVTU260-KlRPL22Δi	KlRPL22Δi	this study
pACT2	-	[9]
p3HR2	-	[10]
pIIIA/IRE-MS2	IRE-MS2	[9]
pAD-IRP	IRP	[9]
pACT2-RPL22AΔi	RPL22AΔi	this study
pACT2-mutRPL22AΔi	rpl22aΔi RBS mut	this study
p3HR2-I1	RPL22B intron nt 11 to 123	this study
p3HR2-I2	RPL22B intron nt 126 to 237	this study
p3HR2-I3	RPL22B intron nt 256 to 321	this study
p3HR2-I	RPL22B intron	this study
pACT2-RPL22BΔi	RPL22BΔi	this study
pACT2-mutRPL22BΔi	rpl22bΔi RBS mut	this study
p423GPD-RPL22A-CUP1	RPL22A - CUP1 fusion	this study
p423GPD-RPL22B-CUP1	RPL22B - CUP1 fusion	this study
p423GPD-cof1-C80T-CUP1	cof1 C80Tmutant - CUP1 fusion	[11]
pJet1-RPL22A-RPL22Bi-URA3	URA3 cassette for intron replacement in RPL22A	this study
pJet1-RPL22B-RPL22Ai-URA3	URA3 cassette for intron replacement in RPL22B	this study
pYES2	-	Invitrogen
pFA6a-3HA-NatMX6	-	EUROSCARF
pCXs22	-	[5]
pCXs22-RPL22A	RPL22AΔi	this study
pCXs22-RPL22B	RPL22BΔi	this study
pCXs22-KlRPL22	KlRPL22Δi	this study
pCXs22-RPL22Amut	rpl22aΔi RBS mut	this study
pCXs22-RPL22Bmut	rpl22bΔi RBS mut	this study
