# Supplementary material for: Introns provide a platform for intergenic regulatory feedback of RPL22 paralogs in yeast
Source: PLoS One. 2018 Jan 5;13(1):e0190685. doi: 10.1371/journal.pone.0190685 (PMC5755908; doi:10.1371/journal.pone.0190685)
Supplement: S4 Table — (XLSX) [file pone.0190685.s010.xlsx]

## Sheet: List1
S4 Table. Combinations of oligonucleotides used for intron and/or gene replacements.
Genome modification	F1	R1	F2	R2	Mode of creation
RPL22B intron in RPL22A gene	JL330	JL331	JL332	JL333	Cloning
RPL22A intron in RPL22B gene	JL334	JL335	JL332	JL336	Cloning
RPL22B in RPL22A locus	JL330	JL363	JL332	JL364	PCR assembly
KlRPL22 in RPL22A locus	JL365	JL366	JL332	JL364	PCR assembly
