# Supplementary material for: Introns provide a platform for intergenic regulatory feedback of RPL22 paralogs in yeast
Source: PLoS One. 2018 Jan 5;13(1):e0190685. doi: 10.1371/journal.pone.0190685 (PMC5755908; doi:10.1371/journal.pone.0190685)
Supplement: S5 Table — (XLSX) [file pone.0190685.s011.xlsx]

## Sheet: List1
S5 Table. Combinations of primers used for copy-specific detection of RPL22 in intron and/or gene manipulated strains.
Forward primer	Reverse primer	Specificity
KA46	JL384	Any RPL22A mRNA
JL359	JL384	WT RPL22A
KA157	JL384	RPL22A expressed from pVTU260 plasmid
KA50	JL385	Any RPL22B mRNA
JL360	JL385	WT RPL22B
JL359	JL385	RPL22B in RPL22A locus
KA157	JL385	RPL22B expressed from pVTU260 plasmid
JL487	JL382	WT KlRPL22
KA157	JL382	KlRPL22 expressed from pVTU260 plasmid
JL359	JL382	KlRPL22 in RPL22A locus
