# Supplementary material for: Introns provide a platform for intergenic regulatory feedback of RPL22 paralogs in yeast
Source: PLoS One. 2018 Jan 5;13(1):e0190685. doi: 10.1371/journal.pone.0190685 (PMC5755908; doi:10.1371/journal.pone.0190685)
Supplement: S8 Table — (XLS) [file pone.0190685.s014.xls]

## Sheet: rpl22aΔ
Systematic name	Standard name	log2FoldChange	adjusted p-value
YLR061W	RPL22A	-4.42836	1.44701e-75
YHL033C	RPL8A	-2.51786	4.98704e-65
YLR346C	CIS1	-2.27673	2.87748e-20
YJR153W	PGU1	-2.11387	5.44974e-19
YHR215W	PHO12	-2.07798	2.08808e-17
YPL198W	RPL7B	-2.01269	1.52726e-87
YNL067W	RPL9B	-2.00454	1.53143e-64
YBR301W	PAU24	-1.98039	7.27435e-15
YDR281C	PHM6	-1.82508	2.12168e-12
YKR093W	PTR2	-1.70894	6.36009e-11
YPL019C	VTC3	-1.53814	1.29036e-18
YNR073C	MAN2	-1.52123	3.72545e-11
YML123C	PHO84	-1.43119	8.16254e-09
YJR009C	TDH2	-1.37458	4.60379e-31
YOR049C	RSB1	-1.33642	8.71219e-07
YER058W	PET117	-1.32844	5.60728e-14
YIR041W	PAU15	-1.3206	2.69907e-06
YAR031W	PRM9	-1.28808	1.88092e-09
YML083C		-1.24208	8.47192e-06
YPL113C		-1.24019	4.86016e-09
YBR085W	AAC3	-1.23357	3.11617e-12
YLR218C	COA4	-1.205	1.79674e-15
YFR015C	GSY1	-1.17492	1.54395e-10
YPL248C	GAL4	-1.15803	4.63604e-06
YEL070W	DSF1	-1.15625	5.7629e-05
YIR038C	GTT1	-1.14285	1.3448e-16
YGL261C	PAU11	-1.0979	9.59419e-05
YOR153W	PDR5	-1.08208	0.000122226
YCR104W	PAU3	-1.07205	0.000227233
YLL009C	COX17	-1.06738	4.54112e-11
YNL200C	NNR1	-1.05525	4.17595e-11
YJL012C	VTC4	-1.01691	1.84005e-13
YHR136C	SPL2	-1.01519	0.000513286
YBR093C	PHO5	-1.01304	0.000436977
YAL068C	PAU8	-1.00385	0.000225234
YIL070C	MAM33	-0.986292	5.01382e-15
YIL113W	SDP1	-0.977273	4.0217e-05
YOR313C	SPS4	-0.966842	0.00030234
YOR125C	CAT5	-0.957925	1.27295e-10
YJL191W	RPS14B	-0.951906	3.88935e-13
YER060W	FCY21	-0.946128	1.16635e-11
YJR047C	ANB1	-0.936494	0.00125058
YHR116W	COX23	-0.912331	3.3445e-08
YOR020C	HSP10	-0.902377	8.71983e-20
YOR161W-B		-0.900822	0.00196179
YDR516C	EMI2	-0.899879	2.92265e-08
YJL062W-A	COA3	-0.896861	4.39671e-11
YKL053C-A	MDM35	-0.894912	2.1108e-13
YFL011W	HXT10	-0.889752	0.00304006
YDR481C	PHO8	-0.855804	1.81079e-06
YBR300C		-0.854272	0.00375365
YER072W	VTC1	-0.853929	1.06184e-08
YNR037C	RSM19	-0.851031	2.47e-11
YKR076W	ECM4	-0.846889	1.47092e-11
YER067W	RGI1	-0.843401	2.73897e-07
YLR259C	HSP60	-0.842787	3.42557e-09
YFL020C	PAU5	-0.832295	0.00544497
YJR133W	XPT1	-0.829599	5.44263e-10
YML129C	COX14	-0.826123	1.06348e-08
YLR042C		-0.825254	0.00627505
YPL240C	HSP82	-0.824992	6.44107e-06
YML009C	MRPL39	-0.819919	1.74612e-10
YIL011W	TIR3	-0.819784	0.00702369
YDR502C	SAM2	-0.811381	6.32526e-22
YJL180C	ATP12	-0.801946	3.40222e-09
YGR021W		-0.798467	9.23757e-09
YOR152C	ATG40	-0.792334	0.000565612
YPR192W	AQY1	-0.789527	0.00935871
YHR047C	AAP1	-0.788617	2.92502e-06
YPR133W-A	TOM5	-0.788549	2.03029e-12
YIR042C		-0.788069	0.00501835
YOR187W	TUF1	-0.784074	1.78454e-13
YNL306W	MRPS18	-0.781673	1.84435e-12
YJL063C	MRPL8	-0.778752	8.46956e-11
YNL315C	ATP11	-0.777829	3.39262e-14
YGR035C		-0.77312	0.000412233
YJL052W	TDH1	-0.769859	0.0119634
YNR040W		-0.76678	1.34438e-08
YBR157C	ICS2	-0.764581	6.94808e-07
YGL242C		-0.763808	8.39417e-13
YNL301C	RPL18B	-0.763491	3.20554e-09
YCR012W	PGK1	-0.760855	6.56796e-14
YIL072W	HOP1	-0.760414	0.00782291
YBR230W-A		-0.759966	0.000358112
YJR073C	OPI3	-0.758295	6.72924e-13
YAR071W	PHO11	-0.756074	0.0132422
YKR075C		-0.754438	1.1674e-05
YBL005W	PDR3	-0.752184	0.000160118
YJL137C	GLG2	-0.750888	1.70279e-06
YFR006W		-0.749887	9.22018e-11
YJL163C		-0.748468	9.41915e-05
YDR044W	HEM13	-0.745219	0.01385
YHR184W	SSP1	-0.744845	0.00459006
YKL152C	GPM1	-0.740068	4.39671e-11
YJR034W	PET191	-0.734716	7.98649e-07
YOL151W	GRE2	-0.734443	3.5789e-06
YCR046C	IMG1	-0.730896	8.25695e-12
YDL130W-A	STF1	-0.730769	3.83004e-05
YOR161W-A		-0.730514	0.0082837
YKR006C	MRPL13	-0.730185	1.01163e-11
YLR367W	RPS22B	-0.729945	1.60344e-06
YER011W	TIR1	-0.725731	0.0188139
YER042W	MXR1	-0.716829	6.74502e-09
YDR022C	ATG31	-0.714552	0.000257952
YHR216W	IMD2	-0.711694	0.0157277
YGL229C	SAP4	-0.711206	0.000173014
YOR011W	AUS1	-0.709311	0.0197146
YOR045W	TOM6	-0.704946	1.21459e-10
YBR024W	SCO2	-0.703937	1.25305e-07
YOR347C	PYK2	-0.703739	1.98609e-06
YIL006W	YIA6	-0.701441	0.0031655
YBR296C	PHO89	-0.700534	0.00420577
YGR254W	ENO1	-0.700507	0.0126096
YKL138C	MRPL31	-0.70046	1.9885e-08
YOR158W	PET123	-0.698154	2.47312e-10
YDR406W	PDR15	-0.697883	0.0249017
YKL067W	YNK1	-0.68907	2.32214e-12
YLR070C	XYL2	-0.688199	0.00704193
YNL279W	PRM1	-0.687365	0.0251403
YBR037C	SCO1	-0.684288	8.51674e-05
YLR203C	MSS51	-0.680392	4.57266e-09
YCR102C		-0.676935	0.00109952
YKL187C	FAT3	-0.676822	0.000167636
YBL108C-A	PAU9	-0.674865	0.00861996
YHL046C	PAU13	-0.674501	0.0103872
YNR022C	MRPL50	-0.674181	1.70792e-07
YPR138C	MEP3	-0.674131	1.39289e-06
YJR080C	AIM24	-0.672264	4.53797e-08
YER060W-A	FCY22	-0.669951	0.0100074
YBR146W	MRPS9	-0.667357	2.35436e-08
YPL171C	OYE3	-0.665434	0.00792708
YCL033C	MXR2	-0.66508	3.46934e-08
YPR100W	MRPL51	-0.663637	1.06127e-10
YDR345C	HXT3	-0.663044	8.77658e-07
YNL073W	MSK1	-0.657545	1.98054e-09
YHL028W	WSC4	-0.65462	0.00209267
YHR177W		-0.6537	0.0272696
YJR122W	IBA57	-0.650852	9.55301e-07
snR76	SNR76	-0.650782	0.0247794
YMR225C	MRPL44	-0.650051	2.50713e-06
YGR233C	PHO81	-0.64938	0.000100644
YGL068W	MNP1	-0.649263	2.77763e-09
YIL124W	AYR1	-0.647714	8.64421e-11
YGL263W	COS12	-0.644209	0.00611521
YHL004W	MRP4	-0.643194	7.03053e-08
YKL194C	MST1	-0.642982	8.64206e-07
YIL119C	RPI1	-0.639452	0.00742038
YHR015W	MIP6	-0.639387	0.0377215
YNL043C		-0.6389	0.029945
YKL148C	SDH1	-0.638656	0.00996599
YGR132C	PHB1	-0.638529	2.23448e-11
YPL018W	CTF19	-0.637398	0.000699686
YPL087W	YDC1	-0.636417	5.28745e-06
YOR009W	TIR4	-0.635172	0.0301516
YDL218W		-0.634473	0.021089
YOR185C	GSP2	-0.633841	0.00146226
YCR102W-A		-0.631919	0.0457998
YOL082W	ATG19	-0.628617	0.000113911
YHR140W		-0.625381	0.0483283
YBL091C-A	SCS22	-0.62526	3.18265e-05
YMR267W	PPA2	-0.624207	2.99062e-08
YCR003W	MRPL32	-0.623963	4.39259e-06
YJL068C		-0.623725	1.22228e-06
YFR007W	YFH7	-0.620567	7.59863e-06
YGL157W	ARI1	-0.617729	4.54206e-06
YGR231C	PHB2	-0.616916	2.60813e-09
YML110C	COQ5	-0.616655	2.95994e-12
YLR132C	USB1	-0.616553	0.000174452
YJL082W	IML2	-0.616251	1.7003e-05
YIL013C	PDR11	-0.615113	0.00391154
tR(UCU)G2		-0.6143	0.035292
YKL151C	NNR2	-0.612262	2.51717e-05
YDR453C	TSA2	-0.611865	0.0014268
YGL236C	MTO1	-0.606294	0.000193759
YPL132W	COX11	-0.60619	5.76923e-06
YGL143C	MRF1	-0.605737	0.000164116
YCR069W	CPR4	-0.600804	1.25179e-05
YKL195W	MIA40	-0.599746	4.39671e-11
YDR539W	FDC1	-0.59858	1.30589e-08
YPL081W	RPS9A	-0.598458	8.16254e-09
YHR147C	MRPL6	-0.598166	7.83134e-07
YIL088C	AVT7	-0.597888	3.44083e-06
YML131W		-0.597185	0.00168019
YMR158W	MRPS8	-0.596649	9.56439e-07
YDR016C	DAD1	-0.595672	6.42063e-05
YKL096W	CWP1	-0.591427	0.000254641
YJL066C	MPM1	-0.589666	0.000252648
YDR518W	EUG1	-0.588907	7.17468e-05
YER026C	CHO1	-0.587328	4.33525e-09
YOR232W	MGE1	-0.586396	1.27295e-10
YIR039C	YPS6	-0.58402	0.0181601
YJL096W	MRPL49	-0.58261	4.95152e-08
YGR157W	CHO2	-0.582536	0.00232295
YJR148W	BAT2	-0.582255	2.96932e-09
YPL119C	DBP1	-0.580013	0.00641095
YJL164C	TPK1	-0.576235	0.00103679
YLR438W	CAR2	-0.576062	0.0197817
YGR053C		-0.575412	0.0347061
YDR061W		-0.571948	9.85549e-06
YBR169C	SSE2	-0.570719	0.0138598
YOR150W	MRPL23	-0.569642	0.000157755
YJR150C	DAN1	-0.567897	0.021859
YKL084W	HOT13	-0.5678	0.000213422
YDR116C	MRPL1	-0.567713	2.55129e-06
YGR215W	RSM27	-0.56531	4.67649e-05
YNL070W	TOM7	-0.561435	8.2103e-05
YDL227C	HO	-0.557201	2.22888e-08
YBR268W	MRPL37	-0.555666	5.76923e-06
YCR071C	IMG2	-0.551385	3.37547e-05
YDR435C	PPM1	-0.551191	1.87944e-05
YFR044C	DUG1	-0.550898	2.51717e-05
YDR171W	HSP42	-0.550884	0.00156585
YGR008C	STF2	-0.549863	0.00386463
YML025C	YML6	-0.549202	1.62564e-05
YNL185C	MRPL19	-0.54756	0.000348717
YMR105C	PGM2	-0.546686	0.00801509
YEL064C	AVT2	-0.54506	0.00247252
YJL117W	PHO86	-0.544209	1.97859e-05
YLR080W	EMP46	-0.541222	0.031171
YMR204C	INP1	-0.541072	0.0016751
YDR375C	BCS1	-0.540735	8.91852e-06
YHR132W-A	IGO2	-0.540059	6.51059e-05
YML030W	RCF1	-0.53882	5.06302e-05
YJL060W	BNA3	-0.538253	7.59056e-06
YCR082W	AHC2	-0.536565	8.08269e-07
YBR185C	MBA1	-0.536356	9.69041e-05
YJR103W	URA8	-0.534787	4.55578e-06
YDR316W	OMS1	-0.533656	3.62492e-05
YHR011W	DIA4	-0.53273	0.00156464
YGR221C	TOS2	-0.532593	0.000241014
YPL173W	MRPL40	-0.532575	3.44083e-06
YKR011C		-0.530376	0.00237826
YOL048C	RRT8	-0.530171	0.000967962
YBR120C	CBP6	-0.529615	0.00426672
YPR047W	MSF1	-0.529263	0.00278924
YML021C	UNG1	-0.528168	1.70385e-05
YBL080C	PET112	-0.527654	0.00042422
YGR255C	COQ6	-0.526391	0.000109269
YER142C	MAG1	-0.526321	0.00292175
YJL034W	KAR2	-0.52625	2.13052e-06
YBR006W	UGA2	-0.52504	0.0078277
YDL021W	GPM2	-0.524691	0.0325825
YLR151C	PCD1	-0.523163	0.00504105
YOL086C	ADH1	-0.522464	1.05674e-05
YGL010W	MPO1	-0.520504	0.010293
YDL238C	GUD1	-0.519578	0.00517517
YJR045C	SSC1	-0.518725	0.000874205
YDR347W	MRP1	-0.518444	5.13569e-06
YKL220C	FRE2	-0.517512	0.00450281
YMR186W	HSC82	-0.517206	0.0002962
YER119C	AVT6	-0.51666	0.000115198
snR86	SNR86	-0.513619	0.00632876
YKL035W	UGP1	-0.513387	4.14432e-05
YER152C		-0.51049	5.98235e-06
YDR400W	URH1	-0.51032	0.000302739
YFR045W		-0.50986	0.00157462
YDR175C	RSM24	-0.507402	3.18265e-05
YLR390W	ECM19	-0.507094	0.00303305
YLR423C	ATG17	-0.506916	0.00403359
YER014W	HEM14	-0.506749	0.00147712
YDL144C		-0.505638	1.79717e-05
YLR069C	MEF1	-0.505363	8.74911e-05
YIL065C	FIS1	-0.505108	0.000498598
YNL138W	SRV2	-0.504456	1.14223e-07
YKL103C	APE1	-0.504196	0.000414115
YOR321W	PMT3	-0.502906	0.000101636
YDL045W-A	MRP10	-0.502561	6.14733e-05
YJR129C	EFM3	-0.502453	0.00900406
YBL038W	MRPL16	-0.501893	9.1009e-05
YKL117W	SBA1	-0.501082	7.16871e-06
YDR237W	MRPL7	-0.499866	4.37413e-05
YLL060C	GTT2	-0.499197	0.00504105
YKL003C	MRP17	-0.499057	6.2988e-05
YNR020C	ATP23	-0.497523	0.00052007
YBL106C	SRO77	-0.49467	0.000811874
YKL091C		-0.492785	0.000692897
YIL134W	FLX1	-0.492676	0.00459006
YPR166C	MRP2	-0.491199	0.0013978
YKR085C	MRPL20	-0.490458	4.71839e-05
YHR104W	GRE3	-0.490086	0.000141202
YHR179W	OYE2	-0.489293	0.000580343
YER057C	HMF1	-0.488561	3.46868e-05
YLR204W	QRI5	-0.487542	0.0012896
YKR039W	GAP1	-0.48712	0.00403359
YNL223W	ATG4	-0.486547	0.000859979
YIR037W	HYR1	-0.483903	9.55301e-07
YBL058W	SHP1	-0.483685	2.3972e-06
YJL143W	TIM17	-0.483557	9.02657e-06
YBR132C	AGP2	-0.483181	0.0136091
YPL118W	MRP51	-0.482953	2.76088e-06
YDR032C	PST2	-0.482097	3.18585e-06
YKL127W	PGM1	-0.481837	2.01725e-05
YPR006C	ICL2	-0.480233	0.00817296
YMR121C	RPL15B	-0.478094	0.000168698
YGR194C	XKS1	-0.47797	0.000211299
YMR152W	YIM1	-0.477106	2.51717e-05
YKL192C	ACP1	-0.475704	2.30794e-05
YDR041W	RSM10	-0.475608	0.000108859
YBR039W	ATP3	-0.475336	9.02657e-06
YPL097W	MSY1	-0.475166	0.000235087
YBR214W	SDS24	-0.474302	0.0031684
YJL131C	AIM23	-0.472763	0.00475954
YHR038W	RRF1	-0.470903	0.0093002
YBR053C		-0.47082	0.00015463
YCL064C	CHA1	-0.470538	0.000117791
YMR188C	MRPS17	-0.470025	0.000221531
YJL003W	COX16	-0.469744	0.00337692
YJR074W	MOG1	-0.469151	0.000348464
YMR250W	GAD1	-0.469086	0.0239233
YOL071W	SDH5	-0.468858	0.01255
YDL202W	MRPL11	-0.468282	6.7128e-05
YNL121C	TOM70	-0.466777	0.000150191
YHL040C	ARN1	-0.463686	0.00720031
YKL171W	NNK1	-0.462993	0.00132762
YKL137W	CMC1	-0.462893	0.00314998
YJR036C	HUL4	-0.462682	0.00646825
YIL093C	RSM25	-0.461498	0.00587008
YDL149W	ATG9	-0.46135	0.0138883
YHR005C-A	TIM10	-0.460108	3.34621e-07
YHR174W	ENO2	-0.458801	0.000220614
YLR216C	CPR6	-0.458639	6.9548e-06
YMR157C	AIM36	-0.45719	0.000946375
YER079W		-0.456869	0.0486599
YKL060C	FBA1	-0.455392	1.47203e-05
YGR174C	CBP4	-0.454789	0.0220811
YLR289W	GUF1	-0.454774	0.00266064
YIL111W	COX5B	-0.453878	0.043003
YJR101W	RSM26	-0.452038	3.09867e-05
YHR117W	TOM71	-0.449923	3.3027e-05
YPL147W	PXA1	-0.449425	0.00975296
YGR167W	CLC1	-0.449178	1.18181e-05
YDR462W	MRPL28	-0.448556	0.000946375
YBR204C	LDH1	-0.44828	0.00386463
YOR027W	STI1	-0.447695	0.00434867
YFL004W	VTC2	-0.446286	0.00330714
YIL157C	COA1	-0.445628	6.62506e-05
YNL098C	RAS2	-0.443886	6.16079e-05
YOL129W	VPS68	-0.443494	9.40972e-06
YKR049C	FMP46	-0.442353	0.0128655
YPL172C	COX10	-0.441079	0.00123278
YGR244C	LSC2	-0.440389	0.0013978
YLL039C	UBI4	-0.439238	0.01255
YNL131W	TOM22	-0.43878	6.62704e-05
YNL010W		-0.438599	0.000348464
YOR236W	DFR1	-0.438458	0.000873475
YDL093W	PMT5	-0.437894	0.00143592
YNL144C		-0.437762	0.0139886
YGR076C	MRPL25	-0.437473	0.00251888
YHR091C	MSR1	-0.437013	0.000257952
YOR163W	DDP1	-0.436906	0.00074643
YER023W	2003-12-01	-0.436019	0.000114882
YBL059C-A	CMC2	-0.435865	0.00232565
YNL252C	MRPL17	-0.43541	0.00127526
YCR004C	YCP4	-0.434573	4.74174e-06
YPL166W	ATG29	-0.434099	0.0219814
YMR318C	ADH6	-0.433952	0.000236023
YDR111C	ALT2	-0.433647	0.000253194
YHR094C	HXT1	-0.433071	1.81299e-05
YKL133C		-0.432559	0.0145933
YNL242W	ATG2	-0.432203	0.0135082
YFL018C	LPD1	-0.432163	1.95074e-05
YBR222C	PCS60	-0.430854	0.00269552
YMR276W	DSK2	-0.429953	2.74919e-05
YPL059W	GRX5	-0.428425	0.000348717
YDR494W	RSM28	-0.42839	0.000133974
YDL107W	MSS2	-0.428233	0.00863884
YBR052C	RFS1	-0.427867	0.00042422
YBR122C	MRPL36	-0.427844	7.17468e-05
YBR269C	SDH8	-0.426711	0.0133879
YKL087C	CYT2	-0.426257	0.00785895
YFR018C		-0.425658	0.00359016
YMR193W	MRPL24	-0.424567	0.00415595
YGR141W	VPS62	-0.423727	0.000317493
YKL007W	CAP1	-0.422551	6.30267e-05
YLL026W	HSP104	-0.422047	0.0425733
YER141W	COX15	-0.420054	0.0137455
YGR205W	TDA10	-0.419577	0.00304013
YDL232W	OST4	-0.416332	0.000253194
YGR084C	MRP13	-0.415762	0.000993378
YCL026C-B	HBN1	-0.415531	0.0147791
YPR037C	ERV2	-0.415371	0.00527851
YHR176W	FMO1	-0.413173	0.0192192
YOR367W	SCP1	-0.413126	0.00381916
YHR083W	SAM35	-0.412978	0.000222587
YGR142W	BTN2	-0.412275	0.00604855
YNR036C	MRPS12	-0.41092	0.000241014
YER163C	GCG1	-0.409038	0.00840345
YJL070C		-0.407563	0.0366017
YGL018C	JAC1	-0.4075	0.00320704
YOR293W	RPS10A	-0.4058	0.000637801
YMR030W	RSF1	-0.404073	0.0334534
YDL027C	MRX9	-0.402976	0.00310779
YOL077W-A	ATP19	-0.402818	0.00415077
YNL005C	MRP7	-0.401844	0.000157755
YMR116C	ASC1	-0.399723	0.00452159
YDL211C		-0.399642	0.0232247
YBR056W		-0.398749	0.011191
YOL096C	COQ3	-0.398428	0.00318578
YER063W	THO1	-0.398413	0.000199033
YNL135C	FPR1	-0.398093	0.000671119
YMR241W	YHM2	-0.397821	0.00107347
YJR126C	VPS70	-0.396264	9.91436e-05
YKL085W	MDH1	-0.395922	0.00119224
YEL011W	GLC3	-0.395244	0.0211413
YGR220C	MRPL9	-0.395028	0.00138579
YGR234W	YHB1	-0.393641	1.63585e-05
YDR510W	SMT3	-0.39346	0.00505827
YAL042W	ERV46	-0.392872	0.000574662
YOR234C	RPL33B	-0.392777	0.000978146
YNL015W	PBI2	-0.392683	0.0115384
YHR109W	CTM1	-0.391953	0.0105838
YER031C	YPT31	-0.390929	0.00175765
YBR205W	KTR3	-0.390441	0.000292432
YML078W	CPR3	-0.389012	0.0016212
YML124C	TUB3	-0.387828	0.00326698
YDR517W	GRH1	-0.386825	0.000209015
YBL018C	POP8	-0.386786	0.0162036
YDR296W	MHR1	-0.386321	0.00238104
YDR226W	ADK1	-0.38621	0.000807298
YCR024C	SLM5	-0.385619	0.0215844
YIL053W	GPP1	-0.385595	8.03516e-05
YNL081C	SWS2	-0.385505	0.00234979
YGR019W	UGA1	-0.385082	0.00966754
YIR021W	MRS1	-0.385053	0.0137059
YNL169C	PSD1	-0.383714	0.000253194
YDR268W	MSW1	-0.383476	0.00539163
YJR135W-A	TIM8	-0.383153	0.00925312
YOR215C	AIM41	-0.382918	0.0463406
YDL135C	RDI1	-0.382627	0.000428145
YER012W	PRE1	-0.381013	8.07327e-05
YAL049C	AIM2	-0.380671	0.0124531
YIL153W	RRD1	-0.380466	0.00145072
YHR108W	GGA2	-0.379531	0.000279963
YBR282W	MRPL27	-0.379434	0.00797205
YEL051W	VMA8	-0.379325	0.00261172
YBR262C	MIC12	-0.37855	0.00797205
YDR313C	PIB1	-0.378441	0.0137391
YGL115W	SNF4	-0.376819	0.0014957
YDL055C	PSA1	-0.375845	6.59274e-06
YPL072W	UBP16	-0.375787	0.00840345
YKL126W	YPK1	-0.375552	0.00109873
YLR163C	MAS1	-0.375373	0.000389416
YPL103C	FMP30	-0.375155	0.00544352
YHL034C	SBP1	-0.374984	1.23632e-05
YOL040C	RPS15	-0.374467	0.00459277
YDR320C-A	DAD4	-0.374174	0.0337618
YOR354C	MSC6	-0.373473	0.000995999
YKL043W	PHD1	-0.373209	0.0115204
YGR133W	PEX4	-0.372919	0.0234718
YMR006C	PLB2	-0.372663	0.0451211
YIR007W	EGH1	-0.372137	0.0264333
YOL033W	MSE1	-0.370733	0.00989996
YNL168C	FMP41	-0.369905	0.00192934
YGR232W	NAS6	-0.369664	0.00443115
YJL192C	SOP4	-0.368437	0.00145684
YNL217W		-0.368397	0.0174802
YMR178W		-0.36839	0.00293199
YCL035C	GRX1	-0.367777	0.00652566
YOR334W	MRS2	-0.367657	0.0139469
YOR259C	RPT4	-0.367483	5.7332e-05
YLR154C	RNH203	-0.366511	0.016446
YML081C-A	ATP18	-0.366399	0.00575663
YPL079W	RPL21B	-0.365877	0.00139188
YJR019C	TES1	-0.365708	0.0296528
YDR258C	HSP78	-0.365406	0.0325735
YER050C	RSM18	-0.364438	0.00161391
YBR280C	SAF1	-0.364208	0.0281767
YLR439W	MRPL4	-0.364112	0.0260673
YGR165W	MRPS35	-0.364059	0.00161391
YHL014C	YLF2	-0.36351	0.0181601
YDR511W	SDH7	-0.362397	0.0233857
YOR097C		-0.361348	0.0168922
YGR180C	RNR4	-0.360699	0.0288557
YEL012W	UBC8	-0.360324	0.00801704
YFL044C	OTU1	-0.358336	0.00218526
YGL253W	HXK2	-0.358194	0.000200566
YPR140W	TAZ1	-0.35791	0.0050494
YJR065C	ARP3	-0.357599	0.000105525
YLL050C	COF1	-0.356374	0.000197666
YJR113C	RSM7	-0.355643	0.0143347
YIL098C	FMC1	-0.355474	0.0422145
YOR099W	KTR1	-0.354172	0.00108999
YGR209C	TRX2	-0.353294	0.000874205
YOR276W	CAF20	-0.353242	0.00731368
YOR292C		-0.353167	0.0194626
YNL078W	NIS1	-0.353129	0.00190905
YDL243C	AAD4	-0.35294	0.0454465
YBL072C	RPS8A	-0.352725	0.0193145
YDL085C-A		-0.352583	0.0135919
YMR199W	CLN1	-0.35234	0.0288902
YNL177C	MRPL22	-0.352302	0.00229739
YLR128W	DCN1	-0.351649	0.0272696
YOR286W	RDL2	-0.351069	0.0241963
YJR125C	ENT3	-0.350458	0.00199135
YDR428C	BNA7	-0.350149	0.0103953
YDR515W	SLF1	-0.349634	0.0156758
YDR155C	CPR1	-0.349584	0.00094014
YKL170W	MRPL38	-0.348829	0.00562334
YDR337W	MRPS28	-0.348666	0.00768518
YDR493W	MZM1	-0.348475	0.0219814
YDR330W	UBX5	-0.348343	0.0068357
YBL006C	LDB7	-0.347946	0.0110848
YGR150C	CCM1	-0.34785	0.0145942
YPL127C	HHO1	-0.347842	0.00235143
YLR324W	PEX30	-0.347833	0.0325353
YGL104C	VPS73	-0.34752	0.0335501
YKR035W-A	DID2	-0.347482	0.00322618
YDR497C	ITR1	-0.346586	0.00130255
YKR007W	MEH1	-0.346018	0.0455768
YKL155C	RSM22	-0.345234	0.00871161
YNL099C	OCA1	-0.344189	0.00785895
YIL010W	DOT5	-0.343907	0.00379286
YIL162W	SUC2	-0.343688	0.00882258
YMR210W	MGL2	-0.342961	0.00703896
YLL024C	SSA2	-0.342576	0.0415867
YAL007C	ERP2	-0.341341	0.000265023
YPL096C-A	ERI1	-0.341329	0.0469515
YNL122C		-0.340349	0.0183232
YGR281W	YOR1	-0.340329	0.0370971
YLR290C	COQ11	-0.339896	0.0277752
YLR380W	CSR1	-0.339303	0.0134831
YGR044C	RME1	-0.338814	0.0195327
YDL120W	YFH1	-0.338635	0.00627302
YOL012C	HTZ1	-0.338392	0.00186893
YMR297W	PRC1	-0.338328	0.00260607
YIL154C	IMP2'	-0.338061	0.00282063
YDR287W	INM2	-0.337709	0.0151626
YIL017C	VID28	-0.337698	0.0422145
YIL152W		-0.337232	0.0465221
YKL002W	DID4	-0.337023	0.00131422
YMR088C	VBA1	-0.33678	0.0018838
YIL042C	PKP1	-0.336423	0.0220287
YBR026C	ETR1	-0.336377	0.00334487
YJR142W		-0.335663	0.00785895
YPR004C	AIM45	-0.335558	0.00288344
YGR257C	MTM1	-0.335353	0.00319063
YGR112W	SHY1	-0.334953	0.0359181
YBR106W	PHO88	-0.334462	0.0317363
YJR017C	ESS1	-0.333547	0.00446673
YLR429W	CRN1	-0.332689	0.000176196
YKL160W	ELF1	-0.33255	0.00180782
YGL058W	RAD6	-0.331954	0.0062439
YOR315W	SFG1	-0.331254	0.0135524
YOR007C	SGT2	-0.330445	0.00216624
YDL184C	RPL41A	-0.330207	0.00734658
YMR048W	CSM3	-0.329686	0.0215171
YDR376W	ARH1	-0.32957	0.00379286
YJL046W	AIM22	-0.3294	0.0089338
YDR012W	RPL4B	-0.329025	0.00386463
YOL023W	IFM1	-0.328919	0.0202722
YMR262W		-0.328674	0.021089
YOL120C	RPL18A	-0.328309	0.0123541
YJL104W	PAM16	-0.328091	0.00754626
YER103W	SSA4	-0.327985	0.0242491
YHR043C	DOG2	-0.327729	0.0147769
YDR378C	LSM6	-0.327648	0.0331524
YPL152W	RRD2	-0.327648	0.0146623
YGR222W	PET54	-0.327435	0.01255
YMR083W	ADH3	-0.327313	0.000110903
YDR488C	PAC11	-0.327118	0.026431
YPL015C	HST2	-0.32614	0.00181127
YJR123W	RPS5	-0.325652	0.0117788
YKR051W		-0.323466	0.0456559
YMR286W	MRPL33	-0.323037	0.0441604
YJR099W	YUH1	-0.322713	0.0108575
YPR067W	ISA2	-0.322409	0.0174271
YLR370C	ARC18	-0.322221	0.00277748
YDL029W	ARP2	-0.321701	0.00100921
YOL049W	GSH2	-0.321245	0.000790803
YLR333C	RPS25B	-0.321077	0.0203731
YFL047W	RGD2	-0.32071	0.00314586
YBR243C	ALG7	-0.320373	0.0181601
YNL208W		-0.320169	0.0405822
YDR470C	UGO1	-0.319794	0.0206039
YDR322W	MRPL35	-0.319748	0.0137455
YLR410W	VIP1	-0.319709	0.0209259
YMR024W	MRPL3	-0.31964	0.013933
YDL137W	ARF2	-0.318066	0.00313133
YLR351C	NIT3	-0.317864	0.0124578
YBR048W	RPS11B	-0.317861	0.0166446
YPL078C	ATP4	-0.316812	0.00278686
YBL032W	HEK2	-0.316428	0.0233546
YKR067W	GPT2	-0.316304	0.0316715
YML028W	TSA1	-0.3162	0.00198862
YOL128C	YGK3	-0.315361	0.0261268
YLR301W	HRI1	-0.315323	0.00314656
YDL237W	AIM6	-0.314321	0.00606385
YNL246W	VPS75	-0.314223	0.0142758
YJR044C	VPS55	-0.314049	0.00772906
YLR239C	LIP2	-0.312778	0.0197146
YAL044W-A	BOL1	-0.312692	0.0353924
YJR005W	APL1	-0.311935	0.00278686
YGL100W	SEH1	-0.311369	0.00923725
YPL255W	BBP1	-0.310824	0.0320728
YLR059C	REX2	-0.309759	0.015084
YLR188W	MDL1	-0.309166	0.0097442
YIL136W	OM45	-0.308265	0.0424996
YDL083C	RPS16B	-0.30802	0.0211413
YGL011C	SCL1	-0.307871	0.00145684
YKR090W	PXL1	-0.307719	0.0111317
YHR008C	SOD2	-0.307621	0.00602968
YFL038C	YPT1	-0.307494	0.0171314
YIL002W-A		-0.307488	0.0279099
YPL208W	RKM1	-0.307361	0.0156495
YNL213C	RRG9	-0.307281	0.0383731
YHR159W	TDA11	-0.306754	0.0384792
YDR528W	HLR1	-0.306748	0.0272131
YDR440W	DOT1	-0.30642	0.0146623
YGR261C	APL6	-0.305382	0.00527714
YBR187W	GDT1	-0.305308	0.0337618
YBL090W	MRP21	-0.305063	0.030625
YDR173C	ARG82	-0.304983	0.032601
YHR110W	ERP5	-0.303998	0.0250952
YLR382C	NAM2	-0.303365	0.0216384
YNL239W	LAP3	-0.30268	0.00275208
YDL192W	ARF1	-0.302121	0.0379958
YPL249C	GYP5	-0.30171	0.0422145
YBR025C	OLA1	-0.301596	0.00972607
YLR105C	SEN2	-0.30145	0.0428064
YGL185C		-0.300901	0.041767
YER154W	OXA1	-0.30037	0.0114709
YDL130W	RPP1B	-0.300264	0.0134991
YCR034W	ELO2	-0.299778	0.00477575
YFR011C	MIC19	-0.298688	0.0112254
YJL055W		-0.298263	0.0137514
YBL091C	MAP2	-0.297598	0.00256802
YKL196C	YKT6	-0.297591	0.0148294
YGR284C	ERV29	-0.297507	0.0388109
YBR003W	COQ1	-0.296989	0.0141269
YEL054C	RPL12A	-0.296952	0.0231021
YER003C	PMI40	-0.296945	0.0439235
YNR033W	ABZ1	-0.295787	0.0115508
YJL172W	CPS1	-0.295384	0.0331524
YGL076C	RPL7A	-0.295061	0.0146467
YGR192C	TDH3	-0.29476	0.00762078
YJR085C		-0.294714	0.0224735
YOR155C	ISN1	-0.294679	0.0234196
YGL129C	RSM23	-0.294077	0.0269682
YOR037W	CYC2	-0.29391	0.0384408
YNL284C	MRPL10	-0.293785	0.0164325
YJL036W	SNX4	-0.293281	0.025846
YER056C-A	RPL34A	-0.292556	0.0425733
YBL050W	SEC17	-0.291905	0.0199975
YPL218W	SAR1	-0.291442	0.0151912
YJL190C	RPS22A	-0.291217	0.0432436
YDL217C	TIM22	-0.290301	0.0320461
YBR234C	ARC40	-0.28992	0.00517517
YBR029C	CDS1	-0.289814	0.035925
YGR027C	RPS25A	-0.289671	0.0491361
YHL019C	APM2	-0.288836	0.0178802
YOR063W	RPL3	-0.288173	0.0105402
YBR041W	FAT1	-0.287424	0.0422145
YDR328C	SKP1	-0.287312	0.018593
YPL040C	ISM1	-0.286607	0.0232247
YCR028C-A	RIM1	-0.2866	0.0054066
YER043C	SAH1	-0.286114	0.00459277
YER087C-B	SBH1	-0.286079	0.00646825
YEL001C	IRC22	-0.285752	0.0219814
YDR261C	EXG2	-0.285609	0.0257669
YFL042C	LAM5	-0.285557	0.0274288
YKL058W	TOA2	-0.285503	0.0369018
YLR044C	PDC1	-0.28539	0.0124531
YBR233W-A	DAD3	-0.285105	0.0470403
YER102W	RPS8B	-0.28477	0.0445783
YLR312W-A	MRPL15	-0.283935	0.037017
YIL051C	MMF1	-0.28376	0.00466368
YBR062C		-0.283569	0.0445942
YOR042W	CUE5	-0.283221	0.00778089
YDR148C	KGD2	-0.283172	0.0442936
YPL249C-A	RPL36B	-0.282903	0.0370971
YER027C	GAL83	-0.282673	0.00827988
YOR157C	PUP1	-0.282533	0.0454241
YGR181W	TIM13	-0.281712	0.0248448
YJL042W	MHP1	-0.281575	0.0130228
YFL016C	MDJ1	-0.281065	0.0389061
YJL054W	TIM54	-0.280849	0.01352
YDL125C	HNT1	-0.280283	0.0154248
YDR025W	RPS11A	-0.280277	0.0314073
YLR075W	RPL10	-0.280164	0.0469264
YDR519W	FPR2	-0.278326	0.0277368
YFL048C	EMP47	-0.278176	0.0047057
YGL030W	RPL30	-0.2774	0.0488271
YML001W	YPT7	-0.277325	0.0257685
YPL203W	TPK2	-0.276931	0.0477886
YOR301W	RAX1	-0.276064	0.0399223
YHL002W	HSE1	-0.275872	0.0118381
YGL027C	CWH41	-0.27548	0.00758501
YBR129C	OPY1	-0.275308	0.0476154
YLR344W	RPL26A	-0.274814	0.0249929
YNL257C	SIP3	-0.274428	0.0319034
YHR076W	PTC7	-0.274104	0.0386065
YOR362C	PRE10	-0.27397	0.011191
YDL193W	NUS1	-0.273335	0.0192193
YJL073W	JEM1	-0.273041	0.030625
YOR320C	GNT1	-0.27278	0.0165695
YJL002C	OST1	-0.272427	0.0132422
YGL103W	RPL28	-0.269709	0.0307612
YGL022W	STT3	-0.269445	0.0349412
YDR194C	MSS116	-0.269418	0.0133656
YER030W	CHZ1	-0.269344	0.0172977
YFL034W	MIL1	-0.268928	0.0335412
YHR193C	EGD2	-0.268884	0.0421622
YHR194W	MDM31	-0.268836	0.0408058
YBL022C	PIM1	-0.268709	0.0332641
YPL271W	ATP15	-0.267653	0.0272327
YPR127W		-0.267624	0.0398852
YHR009C	TDA3	-0.266874	0.027497
YBR111C	YSA1	-0.266734	0.00916694
YDR434W	GPI17	-0.265815	0.0129923
YGL097W	SRM1	-0.265662	0.021546
YDR418W	RPL12B	-0.26432	0.0457778
YMR091C	NPL6	-0.262767	0.0257201
YOR085W	OST3	-0.262608	0.0114709
YPL010W	RET3	-0.26152	0.0185058
YOR122C	PFY1	-0.261199	0.0298807
YDR050C	TPI1	-0.259829	0.0159083
YLL049W	LDB18	-0.259347	0.0457903
YOL060C	MAM3	-0.258965	0.0306413
YHR057C	CPR2	-0.258831	0.0426268
YNR017W	TIM23	-0.258063	0.0187815
YNL026W	SAM50	-0.25779	0.0249017
YEL050C	RML2	-0.257635	0.0488085
YKR018C		-0.257371	0.0248484
YHR068W	DYS1	-0.257086	0.0316715
YGL023C	PIB2	-0.256615	0.0165588
YGL135W	RPL1B	-0.256178	0.0499329
YMR203W	TOM40	-0.253575	0.030625
YPR129W	SCD6	-0.252327	0.0252143
YML088W	UFO1	-0.252035	0.0357784
YNL079C	TPM1	-0.251423	0.016676
YFL005W	SEC4	-0.250727	0.0311182
YMR214W	SCJ1	-0.249956	0.0284356
YDR063W	AIM7	-0.249723	0.0485503
YDR071C	PAA1	-0.249597	0.0163714
YKL013C	ARC19	-0.249441	0.0200641
YJL092W	SRS2	-0.249023	0.0335501
YDL097C	RPN6	-0.248969	0.00935798
YPL029W	SUV3	-0.247631	0.0485503
YML085C	TUB1	-0.246991	0.0486599
YGR017W		-0.244119	0.0167377
YHR188C	GPI16	-0.243832	0.0422145
YLR183C	TOS4	-0.243217	0.0294034
YGR146C	ECL1	-0.24321	0.0429551
YLR253W	MCP2	-0.24299	0.0398852
YOL003C	PFA4	-0.242839	0.0491257
YBR118W	TEF2	-0.24243	0.0233001
YNL330C	RPD3	-0.242397	0.0230468
YLR447C	VMA6	-0.242367	0.0270951
YEL002C	WBP1	-0.241197	0.00980354
YBL102W	SFT2	-0.240587	0.0454241
YCL043C	PDI1	-0.239947	0.0361476
YPL270W	MDL2	-0.239692	0.0234725
YOR117W	RPT5	-0.238795	0.0162602
YIL034C	CAP2	-0.237061	0.0456559
YML057W	CMP2	-0.236699	0.0463225
YNL272C	SEC2	-0.236448	0.0311669
YJR015W		-0.232305	0.0266062
YJL167W	ERG20	-0.232034	0.0121608
YFR051C	RET2	-0.231501	0.0404349
YNL243W	SLA2	-0.23143	0.0437546
YNL307C	MCK1	-0.231313	0.0337618
YJR076C	CDC11	-0.231293	0.0208632
YEL017W	GTT3	-0.231279	0.0488271
YOL038W	PRE6	-0.2301	0.0428044
YDR168W	CDC37	-0.226938	0.0318678
YBR199W	KTR4	-0.226502	0.0348563
YDR388W	RVS167	-0.225936	0.0399534
YMR315W		-0.22511	0.0486685
YLR195C	NMT1	-0.223125	0.0462973
YBR221C	PDB1	-0.223039	0.0357164
YDL161W	ENT1	-0.222867	0.0417583
YKL080W	VMA5	-0.221311	0.0430558
YML086C	ALO1	-0.221227	0.0331321
YCL028W	RNQ1	-0.220418	0.0364185
YJL208C	NUC1	-0.219069	0.0499641
YDL072C	YET3	-0.216514	0.0281767
YBL056W	PTC3	-0.215817	0.0253871
YPL048W	CAM1	-0.214231	0.0482992
YMR149W	SWP1	-0.213241	0.0423934
YDL084W	SUB2	-0.1963	0.0369018
YDR190C	RVB1	0.194038	0.0442936
YJR007W	SUI2	0.20332	0.0348691
YOL020W	TAT2	0.216018	0.0483825
YGR189C	CRH1	0.225578	0.0264333
YML058W	SML1	0.226726	0.0191899
YMR200W	ROT1	0.227773	0.0442602
YER086W	ILV1	0.229119	0.0345004
YLR401C	DUS3	0.229572	0.0448285
YER129W	SAK1	0.229903	0.0268607
YDR054C	CDC34	0.229967	0.0383731
YOL123W	HRP1	0.230802	0.020857
YGR060W	ERG25	0.231756	0.0272327
YPR074C	TKL1	0.232628	0.0457418
YIL090W	ICE2	0.2345	0.030625
YDR398W	UTP5	0.235603	0.0228398
YDR047W	HEM12	0.238178	0.025602
YNL221C	POP1	0.241299	0.0318281
YKL173W	SNU114	0.242325	0.0351158
YGR092W	DBF2	0.243443	0.0324459
YDL014W	NOP1	0.243694	0.029407
YCR057C	PWP2	0.243838	0.0486352
YMR072W	ABF2	0.244522	0.015255
YKL068W	NUP100	0.244524	0.0360927
YOL094C	RFC4	0.244947	0.0349412
YER089C	PTC2	0.247199	0.0181601
YBR247C	ENP1	0.247691	0.0434907
YGL092W	NUP145	0.249037	0.0367841
YOR212W	STE4	0.249463	0.0210734
YDR206W	EBS1	0.250144	0.034167
YPR164W	MMS1	0.250675	0.0378437
YKL068W-A		0.250707	0.0485503
YBR043C	QDR3	0.251506	0.0197459
YGL099W	LSG1	0.252209	0.0245726
YEL015W	EDC3	0.253241	0.0133758
YPL082C	MOT1	0.253408	0.0248484
YPL243W	1968-08-01	0.253686	0.0137455
YPL093W	NOG1	0.2544	0.0269221
YNL231C	PDR16	0.254577	0.0486152
YPL179W	PPQ1	0.254685	0.0137059
YDR165W	TRM82	0.255044	0.0446557
YDL205C	HEM3	0.255685	0.0139469
YBR060C	ORC2	0.255757	0.043754
YGR048W	UFD1	0.256123	0.0441479
YNL189W	2001-08-01	0.256132	0.00840345
YBR154C	RPB5	0.256244	0.0272327
YAR014C	BUD14	0.257288	0.0124531
YMR135C	GID8	0.257735	0.0376882
YBR055C	PRP6	0.258381	0.0281598
YGL021W	ALK1	0.258709	0.0328919
YDR233C	RTN1	0.259529	0.00702369
YLR096W	KIN2	0.260134	0.0484639
YOL059W	GPD2	0.260163	0.0111974
YDL067C	COX9	0.260597	0.0262315
YPL242C	IQG1	0.261136	0.0312474
YPL204W	HRR25	0.261262	0.0158167
YJR132W	NMD5	0.262254	0.0365301
YLR129W	DIP2	0.262448	0.0149629
YDL128W	VCX1	0.264041	0.0189926
YPR119W	CLB2	0.264964	0.0226481
YFR029W	PTR3	0.265146	0.0260673
YFL031W	HAC1	0.265504	0.0499641
YOR340C	RPA43	0.267021	0.0408058
YML094W	GIM5	0.268551	0.0408058
YDR037W	KRS1	0.269286	0.0133748
YNL004W	HRB1	0.269635	0.0106886
YCR053W	THR4	0.269865	0.0171515
YKL027W	TCD2	0.270948	0.0199975
YLR110C	CCW12	0.271071	0.00936086
YPL126W	NAN1	0.273416	0.0314264
YJL098W	SAP185	0.273862	0.021546
YJL025W	RRN7	0.274432	0.0219166
YBL103C	RTG3	0.274465	0.0196235
YNL158W	PGA1	0.274566	0.0223945
YBR153W	RIB7	0.275069	0.0408058
YPR144C	NOC4	0.275129	0.035292
YNL316C	PHA2	0.275356	0.0486152
YNL232W	CSL4	0.275776	0.049764
YLR451W	LEU3	0.276	0.0217515
YOL021C	DIS3	0.276759	0.00702369
YDR156W	RPA14	0.276864	0.0429267
YJL141C	YAK1	0.277547	0.0300325
YDR198C	RKM2	0.278134	0.0241963
YOR069W	VPS5	0.27823	0.0318042
YNL008C	ASI3	0.278324	0.031836
YPL207W	TYW1	0.27844	0.0085983
YMR011W	HXT2	0.278992	0.027497
YDR364C	CDC40	0.279575	0.0469802
YHR072W	ERG7	0.279698	0.00325484
YHR066W	SSF1	0.279828	0.0117738
YGR136W	LSB1	0.279838	0.0269279
YHR020W		0.280082	0.0450152
YKL106W	AAT1	0.280845	0.0127428
YBR112C	CYC8	0.281023	0.0476971
YOR370C	MRS6	0.281133	0.0318936
YMR211W	DML1	0.281208	0.0198317
YIL027C	EMC5	0.281471	0.0370567
YBR009C	HHF1	0.281556	0.00342673
YGR159C	NSR1	0.281757	0.0089338
YKL211C	TRP3	0.282834	0.0241316
YBR049C	REB1	0.283578	0.01385
YHR070W	TRM5	0.284195	0.0429551
YOL002C	IZH2	0.284509	0.0312787
YDR151C	CTH1	0.284655	0.0154579
YPL181W	CTI6	0.284972	0.00916422
YGR200C	ELP2	0.285367	0.00882258
YKL040C	NFU1	0.28547	0.0469802
YMR246W	FAA4	0.285485	0.0114709
YOR323C	2002-12-01	0.285503	0.00697045
YDL153C	SAS10	0.286264	0.0265458
YHR007C	ERG11	0.286637	0.0224728
YDR527W	RBA50	0.28667	0.0119327
YJL148W	RPA34	0.286934	0.0249017
YPR079W	MRL1	0.287255	0.0174094
YLR397C	AFG2	0.288351	0.00768593
YPL217C	BMS1	0.288566	0.0141737
YHR085W	IPI1	0.289117	0.026247
YER041W	YEN1	0.289218	0.0250952
YDR184C	ATC1	0.289226	0.014811
YOL001W	PHO80	0.28978	0.0405123
YOR272W	YTM1	0.290351	0.0248448
YNL157W	IGO1	0.290526	0.0185452
YBR267W	REI1	0.290836	0.0194586
YHR163W	SOL3	0.290854	0.00346358
YDR083W	RRP8	0.290996	0.0213534
YBR197C		0.292019	0.0334534
YGR198W	YPP1	0.293103	0.00527714
YDR195W	REF2	0.293123	0.0210937
YER082C	UTP7	0.293125	0.00542434
YMR127C	SAS2	0.293188	0.019472
YDR045C	RPC11	0.293959	0.0429551
YOR056C	NOB1	0.294478	0.0136824
YDR073W	SNF11	0.294778	0.0287467
YGR072W	UPF3	0.294933	0.0252289
YPR085C	ASA1	0.295013	0.0357058
YPL030W	TRM44	0.295517	0.00584915
YGR166W	TRS65	0.295741	0.0119674
YGR280C	PXR1	0.295751	0.016446
YPL043W	NOP4	0.295894	0.0220811
YNL124W	NAF1	0.296545	0.00925733
YOR270C	VPH1	0.296551	0.0285905
YMR002W	MIX17	0.296849	0.0213534
YDR341C		0.29731	0.00966246
YER164W	CHD1	0.297513	0.0370567
YOR078W	BUD21	0.298009	0.00667167
YJL071W	ARG2	0.29988	0.0300566
YDR072C	IPT1	0.299897	0.0116691
YDR046C	BAP3	0.29997	0.0444743
YDR103W	STE5	0.300049	0.0232247
YDR262W		0.300753	0.0221787
YLR313C	SPH1	0.300803	0.0379818
YLR243W	GPN3	0.300816	0.0159636
YBR008C	FLR1	0.301272	0.016446
YNL141W	AAH1	0.301445	0.018234
YHL035C	VMR1	0.301501	0.0298742
YLR214W	FRE1	0.302095	0.00966246
YHR115C	DMA1	0.302187	0.00415077
YGR014W	MSB2	0.30263	0.0483227
YLR021W	IRC25	0.302896	0.0382471
YBR242W		0.303049	0.0129081
YDR381W	YRA1	0.30398	0.0030229
YDR463W	STP1	0.304276	0.0181601
YHR205W	SCH9	0.305322	0.011753
YOR207C	RET1	0.306145	0.0129923
YGL174W	BUD13	0.306232	0.040672
YOR306C	MCH5	0.306323	0.0104469
YBR017C	KAP104	0.306357	0.0215021
YNL248C	RPA49	0.306817	0.0138017
YPR112C	MRD1	0.307364	0.0133952
YNL336W	COS1	0.307567	0.0282997
YLR193C	UPS1	0.30819	0.0422145
YJL069C	UTP18	0.308535	0.00840345
YNR026C	SEC12	0.308979	0.00382694
YMR090W		0.309646	0.0407286
YLR249W	YEF3	0.310987	0.0060818
YGL246C	RAI1	0.311345	0.0109493
YDR051C	DET1	0.311923	0.0286072
YDL066W	IDP1	0.312387	0.01763
YAL053W	FLC2	0.312698	0.0048338
YPL202C	AFT2	0.312929	0.010613
YOL028C	YAP7	0.313866	0.0333931
YCR047C	BUD23	0.314071	0.0383731
YCR072C	RSA4	0.314313	0.00729942
YNL283C	WSC2	0.31433	0.00123672
YNL002C	RLP7	0.314514	0.00840345
YJL125C	GCD14	0.3148	0.0145731
YBR061C	TRM7	0.314808	0.0090024
YLR003C	CMS1	0.315201	0.005111
YOR127W	RGA1	0.315332	0.00199709
YBR202W	MCM7	0.316347	0.0117939
YLR056W	ERG3	0.316606	0.0157723
YGL070C	RPB9	0.316861	0.0143347
YLR068W	FYV7	0.317012	0.0126765
YLR403W	SFP1	0.317591	0.0359181
YJL006C	CTK2	0.317788	0.0284705
YNR053C	NOG2	0.318329	0.00115638
YPR010C	RPA135	0.319028	0.0109279
YIL094C	LYS12	0.319233	0.019439
YLR187W	SKG3	0.31961	0.0115508
YGR173W	RBG2	0.319773	0.00973399
YPR016C	TIF6	0.322634	0.00631807
YDR057W	YOS9	0.322954	0.00716997
YGR266W		0.322984	0.0264333
YLR418C	CDC73	0.323074	0.00510102
YDR508C	GNP1	0.3233	0.00785895
YJL151C	SNA3	0.323454	0.0048188
YMR043W	MCM1	0.323552	0.00768593
YLR002C	NOC3	0.32365	0.00979486
YOL029C		0.323757	0.0106307
YPR169W	JIP5	0.323858	0.00186789
YDR280W	RRP45	0.324546	0.0142758
YOR375C	GDH1	0.32536	0.00193949
YFR009W	GCN20	0.32659	0.00184612
YDR126W	SWF1	0.327082	0.0331321
YKR042W	UTH1	0.327937	0.00126792
YOR204W	DED1	0.328113	0.00132652
YPL160W	CDC60	0.328134	0.0434494
YLR363C	NMD4	0.328265	0.0227867
YER126C	NSA2	0.329327	0.00791926
YER001W	MNN1	0.330011	0.0446547
YER045C	ACA1	0.330397	0.0176139
YLL008W	DRS1	0.330721	0.00234676
YGL114W		0.331066	0.00128038
YJL033W	HCA4	0.331478	0.00644148
YDL167C	NRP1	0.332022	0.00193812
YER070W	RNR1	0.332115	0.00175765
YLR147C	SMD3	0.332367	0.0472955
YER092W	IES5	0.332451	0.00795457
YMR071C	TVP18	0.33281	0.0129429
YMR016C	SOK2	0.332998	0.00373234
YBL033C	RIB1	0.333046	0.00910541
YIR011C	STS1	0.333257	0.00386282
YJL094C	KHA1	0.334213	0.00125058
YML052W	SUR7	0.334659	0.000999675
YDR299W	BFR2	0.335071	0.00637001
YOL092W	YPQ1	0.335418	0.00175765
YMR258C	ROY1	0.335436	0.012731
YGL071W	AFT1	0.335892	0.000926398
YLR226W	BUR2	0.338306	0.0130228
YBL081W		0.338473	0.042101
YCL056C	PEX34	0.339619	0.0483825
YGR095C	RRP46	0.339745	0.0129081
YDR324C	UTP4	0.34015	0.0186037
YPR101W	SNT309	0.341097	0.0260615
YPR070W	MED1	0.342001	0.00704604
YNL001W	DOM34	0.342164	0.0134991
YKR060W	UTP30	0.342861	0.0124499
YBR005W	RCR1	0.343043	0.0399534
YDL111C	RRP42	0.343747	0.00131422
YBR244W	GPX2	0.344455	0.00316244
YGR175C	ERG1	0.344681	0.00576421
YOL093W	TRM10	0.34485	0.00374773
YKR013W	PRY2	0.34525	0.00304013
YNL222W	SSU72	0.34531	0.0100386
YBR257W	POP4	0.345545	0.0130228
YFL056C	AAD6	0.347415	0.0462973
YGR055W	MUP1	0.348222	0.0201275
YDR234W	LYS4	0.348436	0.0190464
YDR163W	CWC15	0.348944	0.0146623
YDR492W	IZH1	0.348995	0.00221576
YGR057C	LST7	0.348997	0.00764011
YPL112C	PEX25	0.349647	0.0086164
YLR152C		0.349714	0.0412807
YDL054C	MCH1	0.349741	0.00644263
YLR130C	ZRT2	0.350289	0.000348464
YMR180C	CTL1	0.350842	0.00966754
YGR061C	ADE6	0.35199	0.027775
YER033C	ZRG8	0.352136	0.0335501
YDR348C	PAL1	0.352137	0.000164116
YOR349W	CIN1	0.352232	0.0070556
YLR223C	IFH1	0.352411	0.0139927
YGL063W	PUS2	0.352587	0.0233859
YGR267C	FOL2	0.352595	0.000576859
YGR036C	CAX4	0.353566	0.0298642
YNL164C	IBD2	0.353789	0.0055139
YLR275W	SMD2	0.354102	0.0172933
YDL231C	BRE4	0.354253	0.000700722
YNL110C	NOP15	0.354263	0.00443956
YIL091C	UTP25	0.354825	0.00107035
YFR001W	LOC1	0.3553	0.0237825
YOR252W	TMA16	0.355667	0.0249017
YMR239C	RNT1	0.35624	0.00496278
YGL008C	PMA1	0.35642	0.0321913
YBL004W	UTP20	0.356658	0.0165695
YPL057C	SUR1	0.35673	0.0133952
YDR408C	ADE8	0.356909	0.00183064
YNL053W	MSG5	0.357564	0.00496278
YBR063C		0.357875	0.00403359
YGL072C		0.358422	0.0486042
YFR055W	IRC7	0.359162	0.000202106
YMR065W	KAR5	0.359163	0.0409092
YLR227W-B		0.360598	0.029001
YDL109C		0.361458	0.00958362
YLR287C		0.361853	0.000785751
YOR342C		0.363599	0.0133656
YMR123W	PKR1	0.363699	0.00263877
YHR005C	GPA1	0.364006	0.00627302
YPR122W	AXL1	0.364408	0.00294445
YGL125W	MET13	0.365362	0.0422145
YML099C	ARG81	0.365385	0.000574662
YOR304C-A	BIL1	0.365481	0.0165875
YPL146C	NOP53	0.365552	0.0100795
YMR300C	ADE4	0.365629	0.00259292
YER049W	TPA1	0.365915	0.000300872
YLR244C	MAP1	0.367243	6.40484e-05
YLR407W		0.367317	0.00150913
YCR035C	RRP43	0.367488	0.00101832
YNL298W	CLA4	0.367605	0.000934662
YPL183C	RTT10	0.367692	0.00279422
YLR009W	RLP24	0.368782	0.00314656
YGR001C	EFM5	0.3689	0.000655061
YJL023C	PET130	0.369058	0.0139137
YKL099C	UTP11	0.369218	0.0116673
YHR088W	RPF1	0.369624	0.00303305
YDR270W	CCC2	0.369701	0.016446
YIR031C	DAL7	0.370063	0.00200817
YDR391C		0.371712	0.013933
YNL182C	IPI3	0.372155	0.00150043
YMR269W	TMA23	0.372544	0.00864036
YLR332W	MID2	0.372793	0.0130272
YDR101C	ARX1	0.374034	0.00146517
YNL027W	CRZ1	0.374165	0.0052571
YEL062W	NPR2	0.374173	0.0063322
YGL179C	TOS3	0.374633	0.0318678
YLR023C	IZH3	0.374684	0.000869949
YPL273W	SAM4	0.374899	0.00232295
YGL120C	PRP43	0.375104	0.00024992
YKR087C	OMA1	0.377613	0.0106339
YKL188C	PXA2	0.377661	0.0435848
YGR128C	UTP8	0.378148	0.0157723
YDR384C	ATO3	0.378171	0.0139886
YML005W	TRM12	0.378215	0.00558444
YGR145W	ENP2	0.378293	0.00377033
YGL054C	ERV14	0.379688	0.0154328
YMR093W	UTP15	0.37992	0.000261094
YOR120W	GCY1	0.380408	0.00382004
YNL058C		0.380818	0.000445072
YGL171W	ROK1	0.380833	0.000680463
YBL054W	TOD6	0.380894	0.00116249
YCR018C	SRD1	0.380957	0.0353444
YCR087C-A		0.38101	0.0413808
YER088C-A		0.382465	0.0291453
YNL055C	POR1	0.383183	0.0016289
YDR232W	HEM1	0.38668	0.00190905
YHL026C		0.387046	0.00910051
YGR279C	SCW4	0.387141	6.7128e-05
YDL138W	RGT2	0.38722	0.00106174
YGR245C	SDA1	0.387342	0.00195725
YOR119C	RIO1	0.387498	0.00557669
YNL062C	GCD10	0.387697	0.00196511
YLL029W	FRA1	0.388996	1.49224e-05
YBR014C	GRX7	0.390044	0.000188586
YDR021W	FAL1	0.393326	0.00440377
YEL048C	TCA17	0.393379	0.0032435
YGL039W		0.394841	0.0227148
YCL002C		0.395143	0.00138579
YGR109W-B		0.396384	0.00446673
YOR360C	PDE2	0.396502	0.00967829
YKL095W	YJU2	0.396956	0.0098053
YLR180W	SAM1	0.397155	0.000257952
YNL003C	PET8	0.397434	0.00138579
YOR006C	TSR3	0.397564	0.000300307
YLR317W		0.397932	0.0370567
YGL251C	HFM1	0.399409	0.00824507
YOL051W	GAL11	0.399669	0.00636481
YIL102C-A		0.400372	0.0253871
YDR162C	NBP2	0.40044	0.00177763
YFR043C	IRC6	0.400961	0.00979486
YJR003C	MRX12	0.401642	0.00386868
YMR058W	FET3	0.402261	0.00728447
YLR027C	AAT2	0.40445	1.92595e-05
YPL117C	IDI1	0.40576	5.31924e-05
YER024W	YAT2	0.406234	0.00306919
YNL268W	LYP1	0.406902	0.000262717
YAR009C		0.407005	0.0444227
YMR147W		0.407098	0.0123047
YDR309C	GIC2	0.409231	0.000208235
YOR192C	THI72	0.409619	0.0455085
YKR077W	MSA2	0.410728	0.0114325
YKR100C	SKG1	0.4112	0.000130805
YNR029C		0.412293	0.00016762
YLR206W	ENT2	0.412762	0.000359961
YGR191W	HIP1	0.412968	2.12823e-05
YFL050C	ALR2	0.413329	0.0016068
YIR033W	MGA2	0.413699	0.000114882
YKL218C	SRY1	0.415184	0.0109279
YOL144W	NOP8	0.415369	0.000385236
YOR341W	RPA190	0.415416	0.00158799
YNR065C		0.415506	0.000363983
YPL036W	PMA2	0.417113	0.00833375
YJL010C	NOP9	0.417203	0.000626461
YJR027W		0.417586	0.0161445
YOR206W	NOC2	0.418399	0.000574662
YDR033W	MRH1	0.418607	0.0272496
YGL056C	SDS23	0.418677	0.000164116
YLR010C	TEN1	0.419076	0.0314264
YGR089W	NNF2	0.419204	0.00128038
YLR263W	RED1	0.419854	0.00498075
YGR154C	GTO1	0.419881	0.0036401
YKL017C	HCS1	0.42038	0.00149664
YKL090W	CUE2	0.420402	0.00889973
YFR034W-A		0.42158	0.00805244
YBL029C-A		0.421588	0.0315734
YDR034C	LYS14	0.422002	0.00140642
YMR049C	ERB1	0.424129	0.0001904
YGR169C-A	LSO2	0.428122	0.000179509
YBR016W		0.431859	6.40484e-05
YFL057C	AAD16	0.432532	0.0154328
YCR016W		0.43323	0.000498598
YLR089C	ALT1	0.433382	0.00162497
YCR089W	FIG2	0.435602	0.0130228
YFL009W	CDC4	0.435918	2.51717e-05
YGR271C-A	EFG1	0.436455	0.000593204
YPR168W	NUT2	0.437087	0.00213697
YGL202W	ARO8	0.437346	0.00025573
YER090W	TRP2	0.438244	3.72636e-05
YPL024W	RMI1	0.438673	0.00785895
YHL047C	ARN2	0.438855	0.0086767
YLR227C	ADY4	0.439592	0.0266352
YGR230W	BNS1	0.439833	0.0136088
YEL009C	GCN4	0.440272	8.33571e-07
YGL154C	LYS5	0.440549	0.00238104
YEL017C-A	PMP2	0.440957	0.0154579
YNL162W-A		0.443332	0.0108801
YNL111C	CYB5	0.443334	0.000745363
YJR056C		0.445309	0.000505474
YPL141C	FRK1	0.445427	0.000379298
YDR365C	ESF1	0.447028	9.35066e-05
YNL245C	CWC25	0.447071	0.000574662
YBR084W	MIS1	0.448148	2.01176e-05
YJL077W-B		0.450168	0.0243351
YOR106W	VAM3	0.450596	0.00053005
YLR414C	PUN1	0.450768	0.00313039
YHL027W	RIM101	0.451493	4.81001e-06
YPR159W	KRE6	0.454152	7.7964e-06
YIL121W	QDR2	0.454266	4.49114e-05
YLR350W	ORM2	0.454545	3.18265e-05
YBR167C	POP7	0.456163	0.00104509
YHR148W	IMP3	0.459069	0.000790294
YPL212C	PUS1	0.461972	7.93201e-06
YKR069W	MET1	0.462226	0.00025393
YDR134C		0.462235	1.52798e-05
YLR213C	CRR1	0.462243	8.34469e-05
YJL149W	DAS1	0.462272	0.000528077
YKR099W	BAS1	0.462561	8.74911e-05
YDR153C	ENT5	0.463692	5.06815e-06
YJL016W	TPH3	0.464971	0.00194739
YLR022C	SDO1	0.465112	9.32634e-05
YKL062W	MSN4	0.465647	0.021859
YMR042W	ARG80	0.466074	0.00234676
YLL010C	PSR1	0.466591	1.85985e-06
YLR136C	TIS11	0.466768	0.00261528
YLR194C	NCW2	0.46678	0.00530908
YLR318W	EST2	0.467936	0.0174044
YOL158C	ENB1	0.468105	0.00695398
YBR092C	PHO3	0.468275	0.000138609
YDL131W	LYS21	0.46891	0.00145236
YER056C	FCY2	0.468924	1.22869e-05
YLL028W	TPO1	0.469377	0.000320528
YIL164C	NIT1	0.469403	0.00364789
YHR065C	RRP3	0.469663	4.08432e-07
YOR220W	RCN2	0.470487	0.00216624
YLL019C	KNS1	0.472629	0.000946375
YER174C	GRX4	0.475175	0.000994927
YLR411W	CTR3	0.475248	0.0383731
YDR210C-D		0.476738	0.00293139
YGR283C		0.477904	8.47192e-06
YDR020C	DAS2	0.479757	0.000200566
YLR254C	NDL1	0.480812	0.00539163
YJR149W		0.480812	0.000692897
YLL027W	ISA1	0.481198	0.0191899
YLR256W	HAP1	0.481722	6.03369e-07
YDR089W	VTC5	0.481908	0.000339583
YPL229W		0.482029	0.00268206
YOR222W	ODC2	0.48312	0.00022838
YHR069C	RRP4	0.483368	1.42562e-05
YFR030W	MET10	0.484615	4.50459e-06
YHR196W	UTP9	0.485351	0.000107527
YNL260C	LTO1	0.486986	0.00108999
YJR130C	STR2	0.487954	3.44083e-06
YJL159W	HSP150	0.488787	0.000103606
YGL044C	RNA15	0.489162	2.38235e-05
YDR496C	PUF6	0.490553	5.71395e-06
YHR211W	FLO5	0.491424	0.000470544
snR84	SNR84	0.492148	0.0190464
YOL137W	BSC6	0.493484	9.84041e-06
YNL207W	RIO2	0.493624	1.25491e-05
YJR155W	AAD10	0.495247	0.00279071
YBR248C	HIS7	0.495743	1.1674e-05
YGR289C	MAL11	0.496938	0.00326137
YDR263C	DIN7	0.498102	0.00131301
YMR050C		0.500903	0.00432516
YBR012C		0.501408	0.00584724
YDR261C-D		0.501789	0.00667167
YCR099C		0.502109	0.0243111
YIL165C		0.502509	0.00882258
YHR003C	TCD1	0.502639	4.51356e-06
YDR257C	RKM4	0.502989	1.72166e-05
YPL189W	GUP2	0.503628	0.0364185
YBR297W	MAL33	0.503886	0.00522544
YIR035C		0.506377	0.00546108
YLR413W	INA1	0.507273	5.79253e-10
YER130C	COM2	0.509605	0.00549036
YCL009C	ILV6	0.51088	2.62984e-05
YER066W	RRT13	0.512803	0.00653735
YDR259C	YAP6	0.513643	0.00576421
YPL193W	RSA1	0.515893	1.82829e-06
YEL063C	CAN1	0.515894	0.000153799
YNR075W	COS10	0.516256	0.00107264
YLL033W	IRC19	0.520023	0.00146062
YNR058W	BIO3	0.520259	0.0114288
YLL061W	MMP1	0.520523	0.000932561
YCR020W-B	HTL1	0.522668	0.00532262
YHR032W-A		0.523446	0.00183205
YLL059C		0.523821	0.0399534
YGR081C	SLX9	0.526055	0.00025393
YIL029C		0.526104	0.00997805
YPL016W	SWI1	0.527474	0.00188101
YGL249W	ZIP2	0.531863	0.0337618
YDR275W	BSC2	0.53281	0.00497977
YHR032W	ERC1	0.537041	1.46598e-09
YPR158C-D		0.53848	0.000221531
YPR204W		0.539582	0.0344927
YGL193C		0.53985	0.00139914
YGL059W	PKP2	0.541539	0.0031655
YNL190W		0.541863	8.74911e-05
YFL027C	GYP8	0.542374	0.013876
YAL060W	BDH1	0.543274	0.000165198
YJR086W	STE18	0.543994	6.40484e-05
YML042W	CAT2	0.545826	0.00232544
YGL026C	TRP5	0.546851	5.88895e-07
YJL072C	PSF2	0.549729	8.07327e-05
YOR130C	ORT1	0.549925	3.74824e-05
YOR389W		0.550324	0.000987598
YKR071C	DRE2	0.551946	1.43103e-07
YOL014W		0.552827	1.30914e-05
YBR295W	PCA1	0.55286	0.000837305
YOR161C	PNS1	0.553032	0.00261172
YDR034C-D		0.553341	0.00287319
YKR061W	KTR2	0.553628	6.19226e-05
YPL258C	THI21	0.554113	0.000964472
YLL053C		0.555107	0.00758501
YLR106C	MDN1	0.555804	0.00213697
YPL060W	MFM1	0.561755	0.000583829
YGR065C	VHT1	0.56224	0.00322638
YBR104W	YMC2	0.562458	0.000294466
YFL028C	CAF16	0.563705	1.42616e-06
YKL109W	HAP4	0.565095	0.016676
YPR008W	HAA1	0.566574	4.5915e-06
YEL046C	GLY1	0.569974	6.74502e-09
YBR047W	FMP23	0.570373	0.00334417
YER075C	PTP3	0.577637	1.33597e-05
YML075C	HMG1	0.580129	1.03985e-06
YJL196C	ELO1	0.587727	3.3027e-05
YLL018C-A	COX19	0.587836	1.25491e-05
YPL148C	PPT2	0.59106	0.000780646
YDL214C	PRR2	0.591837	0.0106339
YBR114W	RAD16	0.592141	2.33167e-06
YBR099C		0.595278	0.0223945
YPL274W	SAM3	0.600138	2.7762e-06
YDR365W-B		0.604523	0.00477575
YOR381W-A		0.60486	0.0234196
YHR162W	MPC2	0.605628	2.22502e-05
YNL075W	IMP4	0.606093	4.55326e-07
YJL106W	IME2	0.608272	6.7128e-05
YHR092C	HXT4	0.610291	0.00778089
YOR337W	TEA1	0.613265	2.41018e-07
YCR020C	PET18	0.614618	0.000293517
YNL036W	NCE103	0.615331	0.00382694
YDR354W	TRP4	0.615452	6.08e-06
YPL058C	PDR12	0.61625	0.000159816
YPR156C	TPO3	0.617481	6.60875e-05
YOR041C		0.618297	0.0483825
YPR145W	ASN1	0.618525	1.09923e-06
YML116W	ATR1	0.620356	2.10776e-05
YIL122W	POG1	0.620928	1.18313e-05
YMR070W	MOT3	0.621168	0.000284573
YLL052C	AQY2	0.622041	0.00650275
tS(UGA)E	SUP19	0.62452	0.0348874
YGL184C	STR3	0.624975	0.0341817
YIR005W	IST3	0.626284	0.00202675
YPR121W	THI22	0.626631	1.63693e-06
YOL091W	SPO21	0.630075	0.0123046
YER150W	SPI1	0.634545	0.000175237
YER159C	BUR6	0.634913	4.51199e-09
YER096W	SHC1	0.63654	0.0300325
tE(UUC)G1	SOE1	0.639305	0.0335931
YPL017C	IRC15	0.641911	0.0227148
YGL186C	TPN1	0.644002	1.37041e-09
YCL030C	HIS4	0.646146	0.0260673
YKL125W	RRN3	0.647397	4.39671e-11
YOL140W	ARG8	0.647834	1.88185e-05
YPR200C	ARR2	0.648361	0.0389112
YHR173C		0.65154	0.0282174
YBR256C	RIB5	0.652653	1.52263e-06
YGR049W	SCM4	0.652785	0.000317493
YJR154W		0.653277	3.68251e-05
YNR060W	FRE4	0.653836	0.034167
YNL112W	DBP2	0.653869	2.55085e-11
YCR100C		0.661954	5.02311e-05
YOR302W		0.663979	0.0341817
YOL104C	NDJ1	0.665929	0.000522842
YMR245W		0.670356	0.0311182
YGR239C	PEX21	0.671707	4.33081e-06
YMR134W	ERG29	0.679796	5.76492e-06
YOR381W	FRE3	0.681326	0.000274971
YGL055W	OLE1	0.683217	0.00016802
YJR018W		0.68442	0.0277322
YBR021W	FUR4	0.685003	0.000174752
YMR181C		0.687856	5.06302e-05
YNL237W	YTP1	0.69179	0.000977909
YAL044C	GCV3	0.692127	3.23978e-13
YHR033W		0.69353	1.47082e-06
YER044C-A	MEI4	0.696223	0.00318578
YBR291C	CTP1	0.699585	1.96224e-05
YBR218C	PYC2	0.702057	9.68239e-06
YBR109W-A		0.707188	0.000637921
YLR137W	RKM5	0.738902	3.75367e-09
YJR119C	JHD2	0.743357	7.65997e-08
YKL029C	MAE1	0.745661	6.51781e-08
tG(GCC)D2		0.746256	0.00702369
tV(UAC)D		0.746912	0.0150219
YPL135W	ISU1	0.747813	1.25305e-07
YLL012W	YEH1	0.753672	2.78194e-14
YJL213W		0.761704	1.01342e-09
YHR137W	ARO9	0.763104	0.0129226
YER055C	HIS1	0.764107	2.00029e-10
YPL188W	POS5	0.766563	1.77229e-08
YCR101C		0.767444	0.000220614
YJR111C	PXP2	0.771442	1.61463e-12
YNL125C	ESBP6	0.779571	3.97079e-10
YMR015C	ERG5	0.782548	8.8828e-08
YBR298C	MAL31	0.784095	8.16254e-09
tL(GAG)G		0.795763	0.00840345
YJL108C	PRM10	0.798486	6.62506e-05
YOR050C		0.798962	0.0086164
YLR348C	DIC1	0.801053	1.6224e-16
YMR145C	NDE1	0.803641	0.00392339
YPL264C		0.804805	5.76923e-06
snR17b	SNR17B	0.810678	0.00208562
YHR071W	PCL5	0.816324	9.67408e-09
YMR136W	GAT2	0.820111	5.42995e-05
YCL058W-A	ADF1	0.826097	4.08729e-11
YHL050C		0.826699	0.00025393
YDL048C	STP4	0.830487	0.00624694
YBR249C	ARO4	0.836115	1.80546e-15
YJL153C	INO1	0.839018	1.54035e-06
YBR068C	BAP2	0.845634	3.96353e-19
YDR380W	ARO10	0.846006	0.0036401
YGR110W	CLD1	0.852097	0.00163759
YDR158W	HOM2	0.858553	7.65286e-13
YER073W	ALD5	0.863768	1.2362e-07
YMR096W	SNZ1	0.866644	3.88778e-07
YPL250C	ATG41	0.869134	3.14601e-07
YJL200C	ACO2	0.877056	1.39289e-06
YOR338W		0.92661	3.39967e-05
YMR251W	GTO3	0.932519	2.66991e-08
YLR410W-B		0.934751	1.39289e-06
YJR016C	ILV3	0.936707	8.31392e-15
YJL107C		0.944792	2.14148e-06
YOL119C	MCH4	0.947412	6.78783e-16
YIL116W	HIS5	0.947589	2.40756e-16
YDR035W	ARO3	0.951909	4.80945e-19
YDR043C	NRG1	0.955843	1.84985e-10
YDR223W	CRF1	0.974648	6.39946e-06
YOR202W	HIS3	0.984745	6.69415e-21
YKL163W	PIR3	0.984816	5.88895e-07
YER052C	HOM3	0.993401	1.20411e-12
YMR108W	ILV2	0.999396	1.92519e-14
YPR065W	ROX1	1.00139	7.44648e-11
YIR034C	LYS1	1.0119	3.30737e-09
YJL079C	PRY1	1.01222	6.13278e-18
YPR036W-A	SPO24	1.01807	8.38319e-15
YGL009C	LEU1	1.02022	0.000277514
YGL024W		1.02111	0.000262717
YOR108W	LEU9	1.02276	1.20962e-21
YDL170W	UGA3	1.02419	9.92953e-23
YFL034C-A	RPL22B	1.03171	1.46335e-24
YDR127W	ARO1	1.0335	1.07305e-10
YGR138C	TPO2	1.03892	0.000251265
snR46	SNR46	1.05831	1.17393e-06
YOL101C	IZH4	1.06405	3.25736e-09
YMR189W	GCV2	1.06855	2.90705e-09
YOR226C	ISU2	1.07079	1.55593e-11
YPR157W	TDA6	1.07113	4.53797e-08
YLR058C	SHM2	1.08452	4.03657e-11
YLR297W		1.08804	1.90085e-05
tH(GUG)M		1.09603	0.000139421
YER175C	TMT1	1.13824	7.15041e-11
YJL116C	NCA3	1.14278	7.13186e-05
YOR303W	CPA1	1.14802	5.13553e-19
YHR208W	BAT1	1.15007	3.72638e-19
YDR222W		1.18705	3.37677e-09
YDR019C	GCV1	1.19117	5.63139e-16
YMR095C	SNO1	1.21702	1.35985e-05
tN(GUU)P		1.21922	7.65997e-08
YMR182C	RGM1	1.2499	3.6437e-18
YGL117W		1.26184	2.40095e-14
YHR018C	ARG4	1.26528	3.67896e-13
YOL155C	HPF1	1.273	2.79598e-13
tL(UAG)L1		1.29245	4.63576e-07
YKL051W	SFK1	1.30811	7.86954e-20
YIL169C	CSS1	1.33457	1.85985e-06
YNL104C	LEU4	1.33703	1.36373e-20
tW(CCA)P		1.36524	2.70172e-07
YJR109C	CPA2	1.37578	1.03016e-07
YJL089W	SIP4	1.37671	8.58967e-07
YKL120W	OAC1	1.49382	5.91207e-27
YMR062C	ARG7	1.54721	7.81136e-24
YER069W	ARG5,6	1.61394	1.01771e-23
YIL073C	SPO22	1.77196	1.02087e-17

## Sheet: rpl22aΔi
Systematic name	Standard name	log2FoldChange	adjusted p-value
YFL034C-A	RPL22B	-0.569789	2.54158e-11
YOR338W		-0.480717	0.000469155
YJR118C	ILM1	-0.357992	0.00455917
YCL036W	GFD2	-0.357646	0.0113993
YJR097W	JJJ3	-0.324732	0.0469228
YML043C	RRN11	-0.321496	0.0145451
YBL054W	TOD6	-0.317545	0.0452849
YOR360C	PDE2	-0.317428	0.00938404
YGR079W		-0.298231	0.0497564
YOR306C	MCH5	-0.277948	0.0244415
YDL042C	SIR2	-0.269362	0.0497564
YDR502C	SAM2	0.221972	0.0367632
YJR091C	JSN1	0.248036	0.0244415
YDR077W	SED1	0.272251	0.0284057
YJL141C	YAK1	0.273876	0.0339869
YJL078C	PRY3	0.288865	0.0339869
YOL143C	RIB4	0.299192	0.0452849
YLR108C		0.303422	0.0452849
YPL004C	LSP1	0.305929	0.00921483
YDR173C	ARG82	0.309606	0.0244415
YPL014W	CIP1	0.311774	0.0244415
YOL126C	MDH2	0.31414	0.0364718
YKL150W	MCR1	0.316896	0.0129306
YDR074W	TPS2	0.320493	0.0244415
YMR250W	GAD1	0.325434	0.0301141
YLR177W		0.327144	0.00191261
YJR059W	PTK2	0.331451	0.0227216
YLR062C	BUD28	0.333082	0.000183129
YML100W	TSL1	0.339444	0.0416161
YKR089C	TGL4	0.341971	0.000315001
YFR017C	IGD1	0.344191	0.0489284
YOR065W	CYT1	0.34508	0.0452849
YFR053C	HXK1	0.346908	0.0347392
YBR126C	TPS1	0.350376	0.00647495
YDL022W	GPD1	0.358674	0.00780837
YBR183W	YPC1	0.359536	0.0244415
YCR021C	HSP30	0.378364	0.0213468
YOR173W	DCS2	0.384075	0.0129306
YIL101C	XBP1	0.393631	0.0129306
YMR105C	PGM2	0.407716	0.00647495
YCL040W	GLK1	0.417755	0.00191261
YNR014W		0.425948	0.00455917
YER053C	PIC2	0.431557	0.00102042
YAL061W	BDH2	0.44795	0.00184078
YGR248W	SOL4	0.485803	0.000216791
YOR273C	TPO4	0.52667	1.99332e-05
YLR061W	RPL22A	0.537614	2.64761e-18
YFR015C	GSY1	0.564616	3.51276e-06
YHL021C	AIM17	0.566061	8.0446e-08
YPR160W	GPH1	0.575712	4.04318e-08

## Sheet: rpl22bΔ
Systematic name	Standard name	log2FoldChange	adjusted p-value
YFL034C-A	RPL22B	-0.970949	7.04266e-18
YFL066C		-0.630663	1.32876e-08
YHL048W	COS8	-0.624865	1.42414e-05
YHL050C		-0.588793	5.95916e-05
YDL037C	BSC1	-0.465607	0.00381944
YNL112W	DBP2	-0.3977	0.000467237
YLR460C		-0.37654	0.0236126
YKL078W	DHR2	-0.373156	0.00234798
YBL054W	TOD6	-0.352499	0.0352756
YGR159C	NSR1	-0.347997	0.0122032
YPL012W	RRP12	-0.347781	0.0127841
YNR060W	FRE4	-0.331967	0.0157678
YOR004W	UTP23	-0.327965	0.0029492
YCR073C	SSK22	-0.316523	0.0341338
YIL064W	EFM4	-0.304825	0.00607303
YJL122W	ALB1	-0.30172	0.00381176
YER006W	NUG1	-0.299481	0.00944029
YGR103W	NOP7	-0.298471	0.0307229
YHR088W	RPF1	-0.295118	0.0369126
YPL126W	NAN1	-0.294374	0.0229588
YBR142W	MAK5	-0.291916	0.0132331
YHR169W	DBP8	-0.289358	0.0398977
YBL018C	POP8	-0.287775	0.0443746
YLR363W-A		-0.284697	0.0356055
YMR290C	HAS1	-0.284228	0.0457217
YDR101C	ARX1	-0.280063	0.034878
YKL009W	MRT4	-0.277582	0.0356055
YAL059W	ECM1	-0.275283	0.0360683
YCL059C	KRR1	-0.274553	0.00944029
YGR245C	SDA1	-0.273115	0.0355742
YMR229C	RRP5	-0.270848	0.0360683
YDR399W	HPT1	-0.269416	0.0041944
YHR170W	NMD3	-0.268255	0.0360683
YNL182C	IPI3	-0.267736	0.0451222
YKR081C	RPF2	-0.266577	0.0341338
YGL078C	DBP3	-0.263987	0.0408121
YMR217W	GUA1	-0.259492	0.00324917
YKL191W	DPH2	-0.258167	0.045075
YJR063W	RPA12	-0.256176	0.0339092
YML056C	IMD4	-0.255252	0.0451222
YPL086C	ELP3	-0.255229	0.0242761
YER110C	KAP123	-0.254075	0.00745485
YPL211W	NIP7	-0.253493	0.0332765
YMR049C	ERB1	-0.247131	0.0490531
YPR010C	RPA135	-0.246982	0.0346113
YOR101W	RAS1	-0.246879	0.0368756
YOL077C	BRX1	-0.244553	0.0341338
YJR070C	LIA1	-0.244167	0.0341338
YDR120C	TRM1	-0.242857	0.0218843
YMR131C	RRB1	-0.242656	0.0451222
YEL026W	SNU13	-0.238754	0.00944029
YGR123C	PPT1	-0.235612	0.0398977
YDL201W	TRM8	-0.233077	0.0341338
YDL014W	NOP1	-0.231538	0.017005
YDR361C	BCP1	-0.228991	0.0368756
YPL266W	DIM1	-0.227722	0.039322
YOR341W	RPA190	-0.226764	0.0457217
YHR128W	FUR1	-0.226002	0.0457217
YNL151C	RPC31	-0.22521	0.0494372
YPL198W	RPL7B	-0.223724	0.0490531
YPR110C	RPC40	-0.221762	0.0366366
YLR449W	FPR4	-0.220479	0.0490531
YJR124C		-0.215734	0.0415392
YML022W	APT1	-0.210067	0.0392096
YNL241C	ZWF1	0.206031	0.0307229
YNL098C	RAS2	0.209972	0.045075
YBR053C		0.250105	0.039839
YHR104W	GRE3	0.256951	0.0448317
YPL154C	PEP4	0.25888	0.0175334
YJR096W		0.262548	0.0475325
YLR001C		0.264631	0.0457217
YGR244C	LSC2	0.265263	0.0193044
YBR052C	RFS1	0.26642	0.0190536
YMR195W	ICY1	0.268409	0.0375293
YKL142W	MRP8	0.27197	0.0236126
YMR008C	PLB1	0.272973	0.0408121
YBR149W	ARA1	0.274658	0.000975296
YOL082W	ATG19	0.27472	0.0216012
YBR056W		0.276352	0.0307229
YPR026W	ATH1	0.278538	0.0419796
YPL203W	TPK2	0.281226	0.0462969
YBR085C-A		0.281924	0.0193044
YBR001C	NTH2	0.283199	0.0408121
YGR250C	RIE1	0.283575	0.0475325
YGL227W	VID30	0.286051	0.025972
YMR261C	TPS3	0.286298	0.0307229
YCL025C	AGP1	0.292149	0.0408121
YKL062W	MSN4	0.293082	0.0490531
YGR130C		0.298915	0.0448317
YAL017W	PSK1	0.301981	0.00745485
YAL060W	BDH1	0.302479	0.0398977
YPR036W-A	SPO24	0.303797	0.0307229
YDR358W	GGA1	0.304231	0.0417032
YBL064C	PRX1	0.308493	0.0112368
YHR016C	YSC84	0.317381	0.0341338
YNL194C		0.319238	0.0297118
YGR070W	ROM1	0.321759	0.0397676
YDR391C		0.322305	0.0365865
YFR053C	HXK1	0.330079	0.0415256
YDR001C	NTH1	0.332458	0.0203289
YNR001C	CIT1	0.335535	0.00745485
YIL136W	OM45	0.339533	0.0366366
YGL062W	PYC1	0.346688	0.0181323
YEL024W	RIP1	0.347518	0.0323072
YGL187C	COX4	0.349942	0.0407211
YBR214W	SDS24	0.350108	0.0279894
YLR270W	DCS1	0.35302	0.000396298
YLR299W	ECM38	0.356839	0.0046844
YIL155C	GUT2	0.356977	0.0276381
YBR183W	YPC1	0.357226	0.0452972
YOL155C	HPF1	0.357828	0.0247499
YER067W	RGI1	0.360007	0.0448317
YIL111W	COX5B	0.360632	0.00981678
YLR251W	SYM1	0.36066	0.0477471
YHL028W	WSC4	0.360703	0.0365865
YER037W	PHM8	0.361537	0.0429761
YNR034W-A	EGO4	0.362425	0.0355742
YBR132C	AGP2	0.363148	0.0137695
YGR052W	FMP48	0.364074	0.0457217
YPL230W	USV1	0.364632	0.0408121
YPL222W	FMP40	0.367778	0.0240644
YKL103C	APE1	0.367945	2.70708e-05
YJR059W	PTK2	0.370776	0.00944029
YMR053C	STB2	0.371157	0.0307229
YDL021W	GPM2	0.372307	0.0341338
YKL151C	NNR2	0.372948	0.00381944
YLR345W		0.374736	0.00324917
YDL222C	FMP45	0.382354	0.0360683
YLL039C	UBI4	0.382575	0.000117387
YOR161C	PNS1	0.38308	0.0196953
YER150W	SPI1	0.383411	0.010442
YOR273C	TPO4	0.384637	0.0258601
YBR169C	SSE2	0.384833	0.00745485
YNL160W	YGP1	0.387385	0.0125826
YBR230C	OM14	0.391544	0.00745485
YNR014W		0.393047	0.0307229
YDR077W	SED1	0.394343	0.000117387
YOR289W		0.401193	0.0115643
YMR196W		0.403426	0.00234798
YOR185C	GSP2	0.406542	0.00599382
YKL150W	MCR1	0.407406	0.000975296
YPL004C	LSP1	0.40814	0.000682934
YJL164C	TPK1	0.412815	0.00944029
YPL017C	IRC15	0.414556	0.0174232
YDR074W	TPS2	0.416036	0.00550442
YDL181W	INH1	0.432641	0.0116531
YBR126C	TPS1	0.43592	0.00031434
YGL263W	COS12	0.436501	0.00917897
YJL052W	TDH1	0.440233	0.000996423
YDL022W	GPD1	0.443225	0.00102423
YDR258C	HSP78	0.445611	0.000637726
YBR139W		0.44651	3.61079e-05
YOR065W	CYT1	0.449147	0.00745485
YDR342C	HXT7	0.453743	0.0051014
YML100W	TSL1	0.461392	0.00337347
YDL124W		0.465477	1.69155e-06
YLL026W	HSP104	0.469301	0.00074901
YER053C	PIC2	0.473984	0.00075986
YLR178C	TFS1	0.475552	0.00023283
YDL110C	TMA17	0.482657	0.00022195
YML128C	MSC1	0.483254	4.86814e-05
YFR015C	GSY1	0.48418	0.00233896
YOL153C		0.485486	0.000975296
YMR251W-A	HOR7	0.489197	0.00070369
YBR072W	HSP26	0.492709	0.000437726
YHL021C	AIM17	0.498203	0.00128461
YOR374W	ALD4	0.531725	1.69155e-06
YFR017C	IGD1	0.5569	7.30297e-05
YPR158C-D		0.559566	4.905e-09
YIL101C	XBP1	0.564629	0.000132955
YDR516C	EMI2	0.568629	1.98411e-07
YAL061W	BDH2	0.59509	4.86526e-05
YGL037C	PNC1	0.608462	2.11787e-07
YLR327C	TMA10	0.611754	4.81879e-08
YEL039C	CYC7	0.620798	1.60373e-05
YOR173W	DCS2	0.620811	7.44694e-07
YHR087W	RTC3	0.629664	1.15656e-05
YLR258W	GSY2	0.647628	2.98086e-10
YCR021C	HSP30	0.64847	2.55395e-06
YGR008C	STF2	0.667169	4.32075e-09
YMR250W	GAD1	0.677317	2.0043e-11
YOL052C-A	DDR2	0.709556	3.70904e-08
YCL040W	GLK1	0.736372	2.47319e-11
YMR105C	PGM2	0.817356	3.00638e-13
YGR248W	SOL4	0.882249	1.8246e-11
YPR160W	GPH1	1.0537	1.66076e-30

## Sheet: rpl22bΔi
Systematic name	Standard name	log2FoldChange	adjusted p-value
YLR061W	RPL22A	-0.218976	0.00913692
YFL034C-A	RPL22B	0.745204	2.39005e-32
