# Supplementary material for: Introns provide a platform for intergenic regulatory feedback of RPL22 paralogs in yeast
Source: PLoS One. 2018 Jan 5;13(1):e0190685. doi: 10.1371/journal.pone.0190685 (PMC5755908; doi:10.1371/journal.pone.0190685)
Supplement: S9 Table — (XLS) [file pone.0190685.s015.xls]

## Sheet: GO_analysis_process
GO process		DEG lists (1 = GO term enriched in DEG list; 0 = no enrichment):
GO_ID	GO_term	rpl22aΔ downregulated	rpl22aΔ upregulated	rpl22aΔi upregulated	rpl22bΔ downregulated	rpl22bΔ upregulated
46351	disaccharide biosynthetic process	0	0	1	0	1
5992	trehalose biosynthetic process	0	0	1	0	1
9312	oligosaccharide biosynthetic process	0	0	1	0	1
44723	single-organism carbohydrate metabolic process	0	0	1	0	1
5975	carbohydrate metabolic process	0	0	1	0	1
5991	trehalose metabolic process	0	0	1	0	1
44710	single-organism metabolic process	1	1	1	0	1
16051	carbohydrate biosynthetic process	0	0	1	0	1
34637	cellular carbohydrate biosynthetic process	0	0	1	0	1
6091	generation of precursor metabolites and energy	1	0	1	0	1
44262	cellular carbohydrate metabolic process	0	0	1	0	1
5977	glycogen metabolic process	0	0	1	0	1
6112	energy reserve metabolic process	0	0	1	0	1
44281	small molecule metabolic process	1	1	1	0	1
6796	phosphate-containing compound metabolic process	0	0	1	0	1
44712	single-organism catabolic process	0	0	1	0	1
19318	hexose metabolic process	1	0	1	0	1
6793	phosphorus metabolic process	0	0	1	0	1
16310	phosphorylation	0	0	1	0	1
44724	single-organism carbohydrate catabolic process	0	0	1	0	1
5996	monosaccharide metabolic process	1	0	1	0	1
6013	mannose metabolic process	0	0	1	0	0
16052	carbohydrate catabolic process	0	0	1	0	1
5984	disaccharide metabolic process	0	0	1	0	1
9311	oligosaccharide metabolic process	0	0	1	0	1
55114	oxidation-reduction process	0	0	0	0	1
9117	nucleotide metabolic process	1	0	0	0	1
6753	nucleoside phosphate metabolic process	0	0	0	0	1
9628	response to abiotic stimulus	0	0	0	0	1
55086	nucleobase-containing small molecule metabolic process	0	0	0	0	1
6979	response to oxidative stress	0	0	0	0	1
19362	pyridine nucleotide metabolic process	0	0	0	0	1
15980	energy derivation by oxidation of organic compounds	0	0	0	0	1
9266	response to temperature stimulus	0	0	0	0	1
71465	cellular response to desiccation	0	0	0	0	1
9269	response to desiccation	0	0	0	0	1
34599	cellular response to oxidative stress	0	0	0	0	1
10035	response to inorganic substance	0	0	0	0	1
72524	pyridine-containing compound metabolic process	0	0	0	0	1
71462	cellular response to water stimulus	0	0	0	0	1
9415	response to water	0	0	0	0	1
6733	oxidoreduction coenzyme metabolic process	1	0	0	0	1
46496	nicotinamide nucleotide metabolic process	0	0	0	0	1
31668	cellular response to extracellular stimulus	0	0	0	0	1
71496	cellular response to external stimulus	0	0	0	0	1
9408	response to heat	0	0	0	0	1
6732	coenzyme metabolic process	1	0	0	0	1
9991	response to extracellular stimulus	0	0	0	0	1
9605	response to external stimulus	0	0	0	0	1
19637	organophosphate metabolic process	1	0	0	0	1
19693	ribose phosphate metabolic process	0	0	0	0	1
44699	single-organism process	1	1	0	0	1
1901701	cellular response to oxygen-containing compound	0	0	0	0	1
71214	cellular response to abiotic stimulus	0	0	0	0	1
34605	cellular response to heat	0	0	0	0	1
42631	cellular response to water deprivation	0	0	0	0	1
9414	response to water deprivation	0	0	0	0	1
46034	ATP metabolic process	0	0	0	0	1
1901700	response to oxygen-containing compound	0	0	0	0	1
9205	purine ribonucleoside triphosphate metabolic process	1	0	0	0	1
6950	response to stress	0	0	0	0	1
9144	purine nucleoside triphosphate metabolic process	0	0	0	0	1
9199	ribonucleoside triphosphate metabolic process	1	0	0	0	1
9150	purine ribonucleotide metabolic process	0	0	0	0	1
6163	purine nucleotide metabolic process	0	0	0	0	1
9259	ribonucleotide metabolic process	0	0	0	0	1
51186	cofactor metabolic process	1	0	0	0	1
9141	nucleoside triphosphate metabolic process	1	0	0	0	1
70887	cellular response to chemical stimulus	0	0	0	0	1
71229	cellular response to acid chemical	0	0	0	0	1
9126	purine nucleoside monophosphate metabolic process	0	0	0	0	1
9167	purine ribonucleoside monophosphate metabolic process	0	0	0	0	1
50896	response to stimulus	0	0	0	0	1
9161	ribonucleoside monophosphate metabolic process	0	0	0	0	1
1901575	organic substance catabolic process	0	0	0	0	1
9056	catabolic process	0	0	0	0	1
5993	trehalose catabolic process	0	0	0	0	1
9123	nucleoside monophosphate metabolic process	0	0	0	0	1
42278	purine nucleoside metabolic process	1	0	0	0	1
46128	purine ribonucleoside metabolic process	1	0	0	0	1
1101	response to acid chemical	0	0	0	0	1
33554	cellular response to stress	0	0	0	0	1
72521	purine-containing compound metabolic process	0	0	0	0	1
302	response to reactive oxygen species	0	0	0	0	1
9119	ribonucleoside metabolic process	1	0	0	0	1
42221	response to chemical	0	0	0	0	1
44763	single-organism cellular process	0	0	0	0	1
6006	glucose metabolic process	0	0	0	0	1
22900	electron transport chain	0	0	0	0	1
22904	respiratory electron transport chain	0	0	0	0	1
42773	ATP synthesis coupled electron transport	0	0	0	0	1
42775	mitochondrial ATP synthesis coupled electron transport	0	0	0	0	1
42542	response to hydrogen peroxide	0	0	0	0	1
51716	cellular response to stimulus	0	0	0	0	1
9116	nucleoside metabolic process	1	0	0	0	1
6119	oxidative phosphorylation	0	0	0	0	1
42254	ribosome biogenesis	0	1	0	1	0
34660	ncRNA metabolic process	0	1	0	1	0
22613	ribonucleoprotein complex biogenesis	0	1	0	1	0
34470	ncRNA processing	0	1	0	1	0
6364	rRNA processing	0	1	0	1	0
16072	rRNA metabolic process	0	1	0	1	0
42273	ribosomal large subunit biogenesis	0	1	0	1	0
6396	RNA processing	0	1	0	1	0
44085	cellular component biogenesis	0	1	0	1	0
470	maturation of LSU-rRNA	0	0	0	1	0
16070	RNA metabolic process	0	1	0	1	0
6139	nucleobase-containing compound metabolic process	0	1	0	1	0
463	maturation of LSU-rRNA from tricistronic rRNA transcript (SSU-rRNA, 5.8S rRNA, LSU-rRNA)	0	0	0	1	0
462	maturation of SSU-rRNA from tricistronic rRNA transcript (SSU-rRNA, 5.8S rRNA, LSU-rRNA)	0	1	0	1	0
42274	ribosomal small subunit biogenesis	0	1	0	1	0
6725	cellular aromatic compound metabolic process	0	1	0	1	0
55	ribosomal large subunit export from nucleus	0	0	0	1	0
46483	heterocycle metabolic process	0	1	0	1	0
30490	maturation of SSU-rRNA	0	1	0	1	0
1901360	organic cyclic compound metabolic process	0	1	0	1	0
90304	nucleic acid metabolic process	0	1	0	1	0
33753	establishment of ribosome localization	0	0	0	1	0
54	ribosomal subunit export from nucleus	0	0	0	1	0
33750	ribosome localization	0	0	0	1	0
27	ribosomal large subunit assembly	0	0	0	1	0
42255	ribosome assembly	0	0	0	1	0
460	maturation of 5.8S rRNA	0	1	0	1	0
466	maturation of 5.8S rRNA from tricistronic rRNA transcript (SSU-rRNA, 5.8S rRNA, LSU-rRNA)	0	1	0	1	0
71428	rRNA-containing ribonucleoprotein complex export from nucleus	0	0	0	1	0
10467	gene expression	0	0	0	1	0
22618	ribonucleoprotein complex assembly	0	0	0	1	0
34641	cellular nitrogen compound metabolic process	0	0	0	1	0
71826	ribonucleoprotein complex subunit organization	0	0	0	1	0
44260	cellular macromolecule metabolic process	0	0	0	1	0
44238	primary metabolic process	0	0	0	1	0
43170	macromolecule metabolic process	0	0	0	1	0
6807	nitrogen compound metabolic process	0	1	0	1	0
51656	establishment of organelle localization	0	0	0	1	0
46037	GMP metabolic process	0	0	0	1	0
464	endonucleolytic cleavage in ITS1 upstream of 5.8S rRNA from tricistronic rRNA transcript (SSU-rRNA, 5.8S rRNA, LSU-rRNA)	0	0	0	1	0
6177	GMP biosynthetic process	0	0	0	1	0
71426	ribonucleoprotein complex export from nucleus	0	0	0	1	0
71166	ribonucleoprotein complex localization	0	0	0	1	0
51168	nuclear export	0	0	0	1	0
98781	ncRNA transcription	0	0	0	1	0
6913	nucleocytoplasmic transport	0	0	0	1	0
70925	organelle assembly	0	0	0	1	0
44237	cellular metabolic process	0	1	0	1	0
478	endonucleolytic cleavage involved in rRNA processing	0	1	0	1	0
479	endonucleolytic cleavage of tricistronic rRNA transcript (SSU-rRNA, 5.8S rRNA, LSU-rRNA)	0	1	0	1	0
51169	nuclear transport	0	0	0	1	0
90502	RNA phosphodiester bond hydrolysis, endonucleolytic	0	1	0	1	0
7005	mitochondrion organization	1	0	0	0	0
32543	mitochondrial translation	1	0	0	0	0
6996	organelle organization	1	0	0	0	0
16043	cellular component organization	1	0	0	0	0
6518	peptide metabolic process	1	0	0	0	0
1901564	organonitrogen compound metabolic process	1	0	0	0	0
43043	peptide biosynthetic process	1	0	0	0	0
43603	cellular amide metabolic process	1	0	0	0	0
6412	translation	1	0	0	0	0
43604	amide biosynthetic process	1	0	0	0	0
19538	protein metabolic process	1	0	0	0	0
44267	cellular protein metabolic process	1	0	0	0	0
71840	cellular component organization or biogenesis	1	0	0	0	0
70585	protein localization to mitochondrion	1	0	0	0	0
72655	establishment of protein localization to mitochondrion	1	0	0	0	0
33108	mitochondrial respiratory chain complex assembly	1	0	0	0	0
6839	mitochondrial transport	1	0	0	0	0
70271	protein complex biogenesis	1	0	0	0	0
1901566	organonitrogen compound biosynthetic process	1	0	0	0	0
9987	cellular process	1	1	0	0	0
6626	protein targeting to mitochondrion	1	0	0	0	0
71822	protein complex subunit organization	1	0	0	0	0
6461	protein complex assembly	1	0	0	0	0
1990542	mitochondrial transmembrane transport	1	0	0	0	0
7006	mitochondrial membrane organization	1	0	0	0	0
17004	cytochrome complex assembly	1	0	0	0	0
43623	cellular protein complex assembly	1	0	0	0	0
6457	protein folding	1	0	0	0	0
70127	tRNA aminoacylation for mitochondrial protein translation	1	0	0	0	0
959	mitochondrial RNA metabolic process	1	0	0	0	0
44802	single-organism membrane organization	1	0	0	0	0
97034	mitochondrial respiratory chain complex IV biogenesis	1	0	0	0	0
42026	protein refolding	1	0	0	0	0
9058	biosynthetic process	1	0	0	0	0
61024	membrane organization	1	0	0	0	0
65002	intracellular protein transmembrane transport	1	0	0	0	0
71806	protein transmembrane transport	1	0	0	0	0
1901576	organic substance biosynthetic process	1	0	0	0	0
33617	mitochondrial respiratory chain complex IV assembly	1	0	0	0	0
8535	respiratory chain complex IV assembly	1	0	0	0	0
44743	intracellular protein transmembrane import	1	0	0	0	0
7007	inner mitochondrial membrane organization	1	0	0	0	0
46364	monosaccharide biosynthetic process	1	0	0	0	0
9132	nucleoside diphosphate metabolic process	1	0	0	0	0
6090	pyruvate metabolic process	1	0	0	0	0
90151	establishment of protein localization to mitochondrial membrane	1	0	0	0	0
46031	ADP metabolic process	1	0	0	0	0
19319	hexose biosynthetic process	1	0	0	0	0
6094	gluconeogenesis	1	0	0	0	0
9135	purine nucleoside diphosphate metabolic process	1	0	0	0	0
9179	purine ribonucleoside diphosphate metabolic process	1	0	0	0	0
9185	ribonucleoside diphosphate metabolic process	1	0	0	0	0
46939	nucleotide phosphorylation	1	0	0	0	0
6165	nucleoside diphosphate phosphorylation	1	0	0	0	0
44249	cellular biosynthetic process	1	0	0	0	0
55085	transmembrane transport	1	0	0	0	0
1901135	carbohydrate derivative metabolic process	1	0	0	0	0
1901657	glycosyl compound metabolic process	1	0	0	0	0
8154	actin polymerization or depolymerization	1	0	0	0	0
43436	oxoacid metabolic process	1	1	0	0	0
6082	organic acid metabolic process	1	1	0	0	0
6810	transport	1	0	0	0	0
51234	establishment of localization	1	0	0	0	0
10638	positive regulation of organelle organization	1	0	0	0	0
1902589	single-organism organelle organization	1	0	0	0	0
72594	establishment of protein localization to organelle	1	0	0	0	0
8652	cellular amino acid biosynthetic process	0	1	0	0	0
16053	organic acid biosynthetic process	0	1	0	0	0
46394	carboxylic acid biosynthetic process	0	1	0	0	0
1901607	alpha-amino acid biosynthetic process	0	1	0	0	0
1901605	alpha-amino acid metabolic process	0	1	0	0	0
44283	small molecule biosynthetic process	0	1	0	0	0
6520	cellular amino acid metabolic process	0	1	0	0	0
19752	carboxylic acid metabolic process	0	1	0	0	0
44711	single-organism biosynthetic process	0	1	0	0	0
9066	aspartate family amino acid metabolic process	0	1	0	0	0
1901362	organic cyclic compound biosynthetic process	0	1	0	0	0
6526	arginine biosynthetic process	0	1	0	0	0
469	cleavage involved in rRNA processing	0	1	0	0	0
90501	RNA phosphodiester bond hydrolysis	0	1	0	0	0
6525	arginine metabolic process	0	1	0	0	0
34471	ncRNA 5'-end processing	0	1	0	0	0
967	rRNA 5'-end processing	0	1	0	0	0
9067	aspartate family amino acid biosynthetic process	0	1	0	0	0
966	RNA 5'-end processing	0	1	0	0	0
6360	transcription from RNA polymerase I promoter	0	1	0	0	0
18130	heterocycle biosynthetic process	0	1	0	0	0
472	endonucleolytic cleavage to generate mature 5'-end of SSU-rRNA from (SSU-rRNA, 5.8S rRNA, LSU-rRNA)	0	1	0	0	0
9082	branched-chain amino acid biosynthetic process	0	1	0	0	0
8152	metabolic process	0	1	0	0	0
9084	glutamine family amino acid biosynthetic process	0	1	0	0	0
9081	branched-chain amino acid metabolic process	0	1	0	0	0
480	endonucleolytic cleavage in 5'-ETS of tricistronic rRNA transcript (SSU-rRNA, 5.8S rRNA, LSU-rRNA)	0	1	0	0	0
71704	organic substance metabolic process	0	1	0	0	0
19438	aromatic compound biosynthetic process	0	1	0	0	0
90305	nucleic acid phosphodiester bond hydrolysis	0	1	0	0	0
447	endonucleolytic cleavage in ITS1 to separate SSU-rRNA from 5.8S rRNA and LSU-rRNA from tricistronic rRNA transcript (SSU-rRNA, 5.8S rRNA, LSU-rRNA)	0	1	0	0	0
55076	transition metal ion homeostasis	0	1	0	0	0
55065	metal ion homeostasis	0	1	0	0	0
55072	iron ion homeostasis	0	1	0	0	0
6812	cation transport	0	1	0	0	0
9064	glutamine family amino acid metabolic process	0	1	0	0	0
184	nuclear-transcribed mRNA catabolic process, nonsense-mediated decay	0	1	0	0	0
98771	inorganic ion homeostasis	0	1	0	0	0
46916	cellular transition metal ion homeostasis	0	1	0	0	0
6811	ion transport	0	1	0	0	0
70651	nonfunctional rRNA decay	0	1	0	0	0
6879	cellular iron ion homeostasis	0	1	0	0	0
55080	cation homeostasis	0	1	0	0	0
6875	cellular metal ion homeostasis	0	1	0	0	0
71042	nuclear polyadenylation-dependent mRNA catabolic process	0	1	0	0	0
71047	polyadenylation-dependent mRNA catabolic process	0	1	0	0	0
15849	organic acid transport	0	1	0	0	0
42790	transcription of nuclear large rRNA transcript from RNA polymerase I promoter	0	1	0	0	0
